# Supplementary material for: Dynamic Regulation of Vascular Myosin Light Chain (MYL9) with Injury and Aging
Source: PLoS One. 2011 Oct 7;6(10):e25855. doi: 10.1371/journal.pone.0025855 (PMC3189218; doi:10.1371/journal.pone.0025855)
Supplement: Table S2 — A: Differentially Expressed Genes in Young Injured Versus Young Control Iliac Arteries at 30 Minutes Post-Injury. Listed are the 1751 total transcripts differentially expressed by 2 fold (p<.05 with no multiple correction) in young Injured versus control iliac arteries at 30 minutes post injury (n = 3 per group). (XLS) [file pone.0025855.s002.xls]

## Sheet: 30 min inj in young p05
GeneSymbol	GeneName	Description	ID	p-value	regulation	FCAbsolute	UniGeneID
Tmem144	transmembrane protein 144	Rattus norvegicus transmembrane protein 144 (Tmem144), mRNA [NM_001108551]	A_44_P773166	0.0383513	down	1.33884	Rn.72480
		RVL21202 Wackym-Soares normalized rat vestibular cDNA library Rattus norvegicus cDNA 5', mRNA sequence [DV728556]	A_44_P747006	0.00254998	down	1.23614	Rn.66300
Spetex-2F	Spetex-2F protein	Rattus norvegicus Spetex-2F protein (Spetex-2F), mRNA [NM_001009968]	A_44_P450124	0.0471348	up	1.92302	Rn.110794
Obox2	oocyte specific homeobox 2	PREDICTED: Rattus norvegicus oocyte specific homeobox 2 (predicted) (Obox2_predicted), mRNA [XM_218245]	A_44_P367880	0.04514	up	1.44144
Tex101	testis expressed 101	Rattus norvegicus testis expressed 101 (Tex101), mRNA [NM_139037]	A_44_P209196	0.0418668	up	1.60652	Rn.27161
Bbs5	Bardet-Biedl syndrome 5 (human)	Rattus norvegicus similar to RIKEN cDNA 2700023J09 (LOC362142), mRNA [XM_342442]	A_44_P126292	0.0291069	down	1.17353
RGD1310423	similar to hypothetical protein FLJ31737	Rattus norvegicus similar to hypothetical protein FLJ31737 (RGD1310423), mRNA [NM_001029920]	A_44_P803941	0.0219191	down	1.23956	Rn.23137
Mkrn1	makorin ring finger protein 1	Rattus norvegicus makorin ring finger protein 1 (Mkrn1), mRNA [NM_001004233]	A_43_P16609	0.0473303	up	2.14308	Rn.101798
		BE115640 UI-R-BJ1-avy-c-05-0-UI.s1 UI-R-BJ1 Rattus norvegicus cDNA clone UI-R-BJ1-avy-c-05-0-UI 3', mRNA sequence [BE115640]	A_44_P329980	0.0413766	down	1.19003	Rn.60475
		Q3C866_9CLOT (Q3C866) Helicase, C-terminal:DEAD/DEAH box helicase, N-terminal, partial (4%) [TC647139]	A_44_P684783	0.0368245	down	1.50355
Sh2d3c	SH2 domain containing 3C	Rattus norvegicus SH2 domain containing 3C (Sh2d3c), mRNA [NM_001108579]	A_44_P1004064	0.0216578	up	1.2536	Rn.16537
			A_44_P715018	0.0484264	down	1.40969
Cadps2	Ca++-dependent secretion activator 2	PREDICTED: Rattus norvegicus similar to Ca2+-dependent activator for secretion protein 2 (predicted) (RGD1559440_predicted), mRNA [XM_231528]	A_44_P461489	0.0168077	down	1.28569	Rn.91746
Dullard	Dullard homolog (Xenopus laevis)	Serine/threonine-protein phosphatase dullard (EC 3.1.3.16). [Source:UniProtKB/Swiss-Prot;Acc:Q3B7T6] [ENSRNOT00000023379]	A_44_P206550	0.00785941	down	1.23226	Rn.4211
			A_44_P884867	0.0416653	down	1.22789
Atp10b	ATPase, class V, type 10B"		A_44_P333445	0.0398829	down	1.19217	chr10:28421298-28421357
H2afy2	H2A histone family, member Y2"		A_43_P20013	0.0416633	down	1.25013	chr20:29120796-29120737
Itm2a	integral membrane protein 2A	Rattus norvegicus integral membrane protein 2A (Itm2a), mRNA [NM_001025712]	A_43_P10269	0.0422377	up	1.1949	Rn.104319
		BG663460 DRAAAJD01 Rat DRG Library Rattus norvegicus cDNA clone DRAAAJD01 5', mRNA sequence [BG663460]	A_44_P270700	0.0432642	down	1.2013	Rn.164882
Calm2	calmodulin 2	Rattus norvegicus calmodulin 2 (Calm2), mRNA [NM_017326]	A_44_P439722	0.0288061	down	1.07553	Rn.5968
RGD1309931	similar to hypothetical protein	PREDICTED: Rattus norvegicus similar to hypothetical protein (predicted) (RGD1309931_predicted), mRNA [XM_342856]	A_44_P222761	0.0277283	down	1.12778	Rn.162041
Rnf138	ring finger protein 138	Rattus norvegicus ring finger protein 138 (Rnf138), mRNA [NM_053588]	A_42_P467928	0.018645	down	1.32833	Rn.6814
			A_44_P335629	0.00948162	down	1.34769
		AI030133 UI-R-C0-jn-c-07-0-UI.s1 UI-R-C0 Rattus norvegicus cDNA clone UI-R-C0-jn-c-07-0-UI 3', mRNA sequence [AI030133]	A_44_P210087	0.0183615	down	1.13848	Rn.127792
Dnajc10	DnaJ (Hsp40) homolog, subfamily C, member 10"		A_44_P1031726	0.0124604	down	1.24853	chr3:63184271-63184330
Ftsjd1	FtsJ methyltransferase domain containing 1	Rattus norvegicus FtsJ methyltransferase domain containing 1 (Ftsjd1), mRNA [NM_001106186]	A_44_P581181	0.0197417	down	1.18508	Rn.50250
		AA998073 UI-R-C0-id-e-05-0-UI.s1 UI-R-C0 Rattus norvegicus cDNA clone UI-R-C0-id-e-05-0-UI 3', mRNA sequence [AA998073]	A_44_P144015	0.00762607	down	1.32345
LOC365232	similar to karyopherin (importin) alpha 4	PREDICTED: Rattus norvegicus similar to karyopherin (importin) alpha 4 (predicted) (LOC365232), mRNA [XM_001070056]	A_44_P759962	0.0338888	down	1.09474
			A_44_P901182	0.0492154	down	1.48001
Rap1gds1	RAP1, GTP-GDP dissociation stimulator 1"		A_44_P384531	0.019938	down	1.39342	chr2:236532118-236532059
Fcnb	ficolin B	Rattus norvegicus ficolin B (Fcnb), mRNA [NM_053634]	A_42_P527724	0.0407554	up	1.75829	Rn.48281
Eif4g3	eukaryotic translation initiation factor 4 gamma, 3"		A_44_P279208	0.0129916	down	1.15361	chr5:156976741-156978665
		Q2E1T8_ACICE (Q2E1T8) Peptidase S26B, eukaryotic signal peptidase, partial (9%) [TC592881]	A_44_P608243	0.0253167	down	1.99834
Trmt2a	TRM2 tRNA methyltransferase 2 homolog A (S. cerevisiae)	Rattus norvegicus TRM2 tRNA methyltransferase 2 homolog A (S. cerevisiae) (Trmt2a), mRNA [NM_001011895]	A_44_P995959	0.0014771	down	1.26777	Rn.60258
		NM_001026851 C41C4.10 {Caenorhabditis elegans} (exp=-1; wgp=0; cg=0), partial (5%) [TC610464]	A_44_P946460	0.0471476	down	1.94647
Eif2s3x	eukaryotic translation initiation factor 2, subunit 3, structural gene X-linked"		A_44_P652670	0.0220928	down	1.18875	chrX:81543076-81543017
Cacna2d1	calcium channel, voltage-dependent, alpha2/delta subunit 1"		A_42_P841762	0.00384447	down	1.5473	chr4:15139971-15139912
Foxc2	forkhead box C2	Rattus norvegicus forkhead box C2 (Foxc2), mRNA [NM_001101680]	A_44_P671089	0.00969351	down	1.70322	Rn.216723
		FM050838 etcmhea Rattus norvegicus cDNA clone etcmheaP0007C09 5', mRNA sequence [FM050838]	A_44_P885938	0.0270354	down	2.06024	Rn.148432
Gpsm2	G-protein signaling modulator 2 (AGS3-like, C. elegans)"		A_44_P713833	0.00994008	down	3.28795	chr2:204309561-204309502
		AW254612 UI-R-BJ0-aep-d-12-0-UI.s1 UI-R-BJ0 Rattus norvegicus cDNA clone UI-R-BJ0-aep-d-12-0-UI 3', mRNA sequence [AW254612]	A_44_P183899	0.0346436	down	1.14221	Rn.12127
			A_44_P661776	0.00744399	down	2.0846
Cebpg	CCAAT/enhancer binding protein (C/EBP), gamma"		A_44_P299451	0.0241867	up	1.48137	chr1:87552980-87552921
Lipf	lipase, gastric"		A_43_P11927	0.018869	up	1.08407	chr1:237844301-237846125
Pcdhac2	protocadherin alpha subfamily C, 2"		A_42_P679148	0.00188319	down	1.48642	chr18:29927148-29927207
RGD1562529	similar to hypothetical protein FLJ21439	PREDICTED: Rattus norvegicus similar to hypothetical protein FLJ21439 (predicted) (RGD1562529_predicted), mRNA [XM_242139]	A_44_P500740	0.0189769	down	1.0276	Rn.66734
			A_44_P809199	0.010929	down	1.19815
		AI230771 EST227466 Normalized rat embryo, Bento Soares Rattus sp. cDNA clone REMDB05 3' end, mRNA sequence [AI230771]	A_44_P446780	0.0191548	down	1.26169	Rn.11328
		FM117937 etnohea Rattus norvegicus cDNA clone etnoheaP0042I05 5', mRNA sequence [FM117937]	A_44_P752503	0.00855229	down	1.62287	Rn.55326
		BF559342 UI-R-E1-fb-e-03-0-UI.r1 UI-R-E1 Rattus norvegicus cDNA clone UI-R-E1-fb-e-03-0-UI 5', mRNA sequence [BF559342]	A_44_P546632	0.0435826	down	1.38507	Rn.23138
Hoxa2	homeo box A2	Rattus norvegicus homeo box A2 (Hoxa2), mRNA [NM_012581]	A_44_P1010087	0.014008	down	1.57485	Rn.91077
Exosc7	exosome component 7	Rattus norvegicus exosome component 7 (Exosc7), mRNA [NM_001100725]	A_44_P1008094	0.0467238	down	1.20277	Rn.45886
		UI-R-Y0-acm-e-12-0-UI.r1 UI-R-Y0 Rattus norvegicus cDNA clone UI-R-Y0-acm-e-12-0-UI 5', mRNA sequence [BF522866]	A_44_P858189	0.0411622	up	1.17785	Rn.96282
Cxcr4	chemokine (C-X-C motif) receptor 4	Rattus norvegicus chemokine (C-X-C motif) receptor 4 (Cxcr4), mRNA [NM_022205]	A_44_P425580	0.0330318	up	1.13362	Rn.44431
			A_44_P808845	0.0130168	down	1.2741
		RIKEN cDNA A730069N07 gene Gene [Source:MGI Symbol;Acc:MGI:2442088] [ENSRNOT00000045197]	A_44_P821587	0.0254811	down	1.17265
Ctbp2	C-terminal binding protein 2	Rattus norvegicus C-terminal binding protein 2 (Ctbp2), mRNA [NM_053335]	A_43_P12773	0.0036667	down	1.27872	Rn.138124
		Q8SQS0_ENCCU (Q8SQS0) FARNESYL PYROPHOSPHATE SYNTHETASE, partial (5%) [TC603120]	A_44_P566390	0.0074602	down	2.55574
		Rattus norvegicus similar to RIKEN cDNA 1700001F09 (LOC364243), mRNA [XM_344288]	A_44_P151953	0.0229206	up	1.58914
Rnf6	ring finger protein (C3H2C3 type) 6	Rattus norvegicus ring finger protein (C3H2C3 type) 6 (Rnf6), mRNA [NM_001107118]	A_42_P654739	0.0324904	up	1.14989	Rn.53030
Josd1	Josephin domain containing 1	Rattus norvegicus Josephin domain containing 1 (Josd1), mRNA [NM_001025009]	A_44_P336772	0.0286279	down	1.21473	Rn.2495
RGD1565591	similar to Ski protein	PREDICTED: Rattus norvegicus similar to Ski protein (predicted) (RGD1565591_predicted), mRNA [XM_001077382]	A_44_P1031479	0.0287257	down	1.20574	Rn.164798
		AMGNNUC:NRHY5-00232-D12-A W Rat hypothalamus (10471) Rattus norvegicus cDNA clone nrhy5-00232-d12 5', mRNA sequence [CB608963]	A_44_P853313	0.0219596	down	2.16531	Rn.146164
LOC367705	similar to Ras-GTPase-activating protein binding protein 1 (ATP-dependent DNA helicase VIII) (GAP SH3-domain binding protein 1) (G3BP-1) (HDH-VIII)	PREDICTED: Rattus norvegicus similar to Ras-GTPase-activating protein binding protein 1 (ATP-dependent DNA helicase VIII) (GAP SH3-domain binding protein 1) (G3BP-1) (HDH-VIII) (LOC367705), mRNA [XR_007894]	A_44_P667977	0.0387241	down	1.10884	Rn.216140
Bpgm	2,3-bisphosphoglycerate mutase"		A_43_P17008	0.0114071	up	1.50354	chr4:61870924-61870983
			A_44_P128591	0.0357503	down	1.2771
Olr691	olfactory receptor 691	Rattus norvegicus olfactory receptor 691 (Olr691), mRNA [NM_001000630]	A_44_P163290	0.0114532	up	1.13609	Rn.142817
			A_44_P976992	0.00273325	up	2.06482
Pls3	plastin 3 (T-isoform)	Rattus norvegicus plastin 3 (T-isoform) (Pls3), mRNA [NM_031084]	A_44_P198716	0.0310492	down	1.25877	Rn.32103
Alas2	aminolevulinate, delta-, synthase 2"		A_44_P541461	0.0498794	up	2.24868	chrX:39810353-39810412
G0s2	G0/G1switch 2	Rattus norvegicus G0/G1switch 2 (G0s2), mRNA [NM_001009632]	A_43_P11044	0.0344638	up	1.43385	Rn.1040
		AGENCOURT_31479122 NIH_MGC_251 Rattus norvegicus cDNA clone IMAGE:7385215 5', mRNA sequence [CV073283]	A_44_P176422	0.0364666	down	1.35067	Rn.199179
		FM116313 etnohea Rattus norvegicus cDNA clone etnoheaP0035A10 5', mRNA sequence [FM116313]	A_44_P622907	0.00614124	down	1.78477	Rn.30623
		Q9UPD4_HUMAN (Q9UPD4) Ndr Ser/Thr kinase-like protein (Fragment), partial (11%) [TC584695]	A_44_P654028	0.047262	down	1.30147
Klk14	kallikrein related-peptidase 14	PREDICTED: Rattus norvegicus kallikrein 14 (predicted) (Klk14_predicted), mRNA [XM_218641]	A_44_P517988	0.0108105	down	1.41757	Rn.108153
		Rattus norvegicus similar to RIKEN cDNA 1700001E04 (LOC363421), mRNA [XM_343744]	A_44_P215689	0.0436582	up	1.10638
		AA819717 UI-R-A0-ap-f-05-0-UI.s1 UI-R-A0 Rattus norvegicus cDNA clone UI-R-A0-ap-f-05-0-UI 3' similar to gi [AA819717]	A_44_P258388	0.045778	up	1.3098	Rn.40403
Agrn	agrin	Rattus norvegicus agrin (Agrn), mRNA [NM_175754]	A_44_P416633	0.0346917	down	1.29464	Rn.2163
		AGENCOURT_112397880 NIH_MGC_429 Rattus norvegicus cDNA clone IMAGE:9031480 5', mRNA sequence [EV773784]	A_44_P809056	0.0330377	down	1.54706	Rn.130885
Id1	inhibitor of DNA binding 1	Rattus norvegicus inhibitor of DNA binding 1 (Id1), mRNA [NM_012797]	A_42_P723173	0.0380069	down	2.14588	Rn.2113
		Protein phosphatase 1H (EC 3.1.3.16). [Source:UniProtKB/Swiss-Prot;Acc:Q5M821] [ENSRNOT00000005798]	A_44_P417479	0.000190716	up	1.17106	Rn.198204
Usp46	ubiquitin specific peptidase 46	PREDICTED: Rattus norvegicus similar to ubiquitin specific protease 46 (predicted), transcript variant 1 (RGD1564808_predicted), mRNA [XM_001068486]	A_44_P328323	0.0402754	up	1.31747	Rn.18609
			A_44_P951089	0.037285	down	1.40946
RGD1309594	similar to RIKEN cDNA 1810043G02; DNA segment, Chr 10, Johns Hopkins University 13, expressed"		A_44_P497007	0.0298807	up	1.11981	chr20:11035850-11035119
Cxcr6	chemokine receptor CXCR6	Rattus norvegicus chemokine receptor CXCR6 (Cxcr6), mRNA [NM_001102587]	A_44_P652447	0.00940324	up	1.15252	Rn.217921
		Q8R4C3_CRIGR (Q8R4C3) Csr1, partial (41%) [TC595143]	A_44_P883977	0.0152625	down	1.23733
		DNA (allele C3_1) for prostatic steroid binding protein (exon 1 and joined CDS) (Fragment). [Source:UniProtKB/TrEMBL;Acc:Q63464] [ENSRNOT00000027508]	A_44_P163454	0.0322702	up	1.08696
Inhba	inhibin beta-A	Rattus norvegicus inhibin beta-A (Inhba), mRNA [NM_017128]	A_44_P459144	0.0346599	down	1.25349	Rn.9874
Atxn10	ataxin 10	Rattus norvegicus ataxin 10 (Atxn10), mRNA [NM_133313]	A_44_P348685	0.0347394	down	1.26315	Rn.6524
			A_44_P700840	0.0196993	down	2.00765
		AGENCOURT_26746308 NIH_MGC_254 Rattus norvegicus cDNA clone IMAGE:7316186 5', mRNA sequence [CO397885]	A_44_P584408	0.0456345	down	1.04424	Rn.189048
		AI176714 EST220307 Normalized rat ovary, Bento Soares Rattus sp. cDNA clone ROVBV84 3' end, mRNA sequence [AI176714]	A_44_P282063	0.0215162	up	1.30544	Rn.216513
RGD1562835	similar to 40S ribosomal protein S26	PREDICTED: Rattus norvegicus similar to 40S ribosomal protein S26 (predicted) (RGD1562835_predicted), mRNA [XR_008581]	A_44_P391902	0.0336672	up	1.36408	Rn.195891
		UI-R-E1-ft-f-08-0-UI.r1 UI-R-E1 Rattus norvegicus cDNA clone UI-R-E1-ft-f-08-0-UI 5', mRNA sequence [BF556558]	A_43_P15117	0.0124459	down	1.42254	Rn.12210
			A_44_P960947	0.0444355	down	1.46067
R3hdm1	R3H domain containing 1	Rattus norvegicus R3H domain containing 1 (R3hdm1), mRNA [NM_001134867]	A_42_P658005	0.0177123	down	1.39312	Rn.60443
		AGENCOURT_114815278 NIH_MGC_433 Rattus norvegicus cDNA clone IMAGE:9103175 5', mRNA sequence [EV778002]	A_44_P559093	0.0360957	down	1.73475	Rn.207366
Tspy1	testis specific protein, Y-linked 1"		A_43_P15982	0.0461746	down	1.16188
Cyp26b1	cytochrome P450, family 26, subfamily b, polypeptide 1"		A_42_P693964	0.0223541	down	3.43914	chr4:118735373-118735314
		AI012146 EST206597 Normalized rat placenta, Bento Soares Rattus sp. cDNA clone RPLAT32 3' end, mRNA sequence [AI012146]	A_44_P542528	0.0438691	down	1.21101	Rn.103861
Spetex-2G	Spetex-2G protein	Rattus norvegicus Spetex-2G protein (Spetex-2G), mRNA [NM_001009971]	A_44_P550684	0.0180167	up	1.9934	Rn.202552
		BI395616 EST531487 Rat gene index, normalized rat, norvegicus Rattus norvegicus cDNA clone RGIBT33 5' end, mRNA sequence [BI395616]	A_42_P821549	0.0122468	down	1.4589	Rn.22376
		E3 ubiquitin-protein ligase MIB2 (EC 6.3.2.-) (Mind bomb homolog 2) (RBSC-skeletrophin/dystrophin-like polypeptide). [Source:UniProtKB/Swiss-Prot;Acc:Q68LP1] [ENSRNOT00000023696]	A_43_P21201	0.0492314	up	1.09174	Rn.214499
		BF391339 UI-R-CA1-bcr-c-01-0-UI.s1 UI-R-CA1 Rattus norvegicus cDNA clone UI-R-CA1-bcr-c-01-0-UI 3', mRNA sequence [BF391339]	A_44_P546866	0.00699601	down	1.12029	Rn.24104
		BI395660 EST531531 Rat gene index, normalized rat, norvegicus Rattus norvegicus cDNA clone RGIBT90 5' end, mRNA sequence [BI395660]	A_43_P21814	0.0118883	up	1.42574	Rn.116073
LOC689574	hypothetical protein LOC689574	PREDICTED: Rattus norvegicus hypothetical protein LOC689574 (LOC689574), mRNA [XM_001071240]	A_44_P714446	0.0252224	up	2.65037	Rn.64564
Gfra3	GDNF family receptor alpha 3	Rattus norvegicus GDNF family receptor alpha 3 (Gfra3), mRNA [NM_053398]	A_42_P818323	0.0358547	up	1.24453	Rn.15499
		AW920627 EST351931 Rat gene index, normalized rat, norvegicus, Bento Soares Rattus norvegicus cDNA clone RGIHA02 5' end, mRNA sequence [AW920627]	A_44_P234663	0.0417189	down	1.18164	Rn.97659
Rpl35	ribosomal protein L35	Rattus norvegicus ribosomal protein L35 (Rpl35), mRNA [NM_212511]	A_44_P531685	0.0198434	up	1.18259	Rn.3458
Hspb3	heat shock protein 3	Rattus norvegicus heat shock protein 3 (Hspb3), mRNA [NM_031750]	A_44_P122386	0.0264401	down	1.10431	Rn.20155
Adam10	ADAM metallopeptidase domain 10	ADAM 10 precursor (EC 3.4.24.81) (A disintegrin and metalloproteinase domain 10) (Mammalian disintegrin-metalloprotease) (Kuzbanian protein homolog) (CD156c antigen) (Fragment). [Source:UniProtKB/Swiss-Prot;Acc:Q10743] [ENSRNOT00000021066]	A_44_P147047	0.0476719	down	1.23662	Rn.42924
B3gat3	beta-1,3-glucuronyltransferase 3 (glucuronosyltransferase I)"		A_44_P532027	0.0492179	up	1.21327	chr1:211603735-211603794
Dclk1	doublecortin-like kinase 1	Rattus norvegicus doublecortin-like kinase 1 (Dclk1), mRNA [NM_053343]	A_44_P419275	0.0435585	down	1.29018	Rn.80575
Pacsin2	protein kinase C and casein kinase substrate in neurons 2	Rattus norvegicus protein kinase C and casein kinase substrate in neurons 2 (Pacsin2), mRNA [NM_130740]	A_43_P13124	0.000649718	down	1.2023	Rn.17106
Nup98	nucleoporin 98kDa	Rattus norvegicus nucleoporin 98kDa (Nup98), mRNA [NM_031074]	A_43_P18066	0.0154042	down	1.34852	Rn.11324
RGD1561393	similar to CG15133-PA	Q2LD37_HUMAN (Q2LD37) Fragile site-associated protein, partial (5%) [TC613495]	A_42_P554295	0.0477198	down	1.27635	Rn.62763
Slc30a5	solute carrier family 30 (zinc transporter), member 5"		A_44_P248222	0.0288163	down	1.21707	chr2:31612000-31608599
		AGENCOURT_109868056 NIH_MGC_418 Rattus norvegicus cDNA clone IMAGE:9021951 5', mRNA sequence [EV762587]	A_44_P699859	0.0185046	down	1.4057	Rn.169054
			A_44_P747073	0.0420192	down	1.7504
Gprc5b	G protein-coupled receptor, family C, group 5, member B"		A_44_P342273	0.00838929	up	1.56794	chr1:177209422-177209363
		UI-R-A0-bc-d-04-0-UI.r1 UI-R-A0 Rattus norvegicus cDNA clone UI-R-A0-bc-d-04-0-UI 5', mRNA sequence [BF549419]	A_44_P620208	0.0441481	down	1.36271	Rn.220210
		AW916375 EST347666 Rat gene index, normalized rat, norvegicus, Bento Soares Rattus norvegicus cDNA clone RGIDN84 5' end, mRNA sequence [AW916375]	A_44_P757289	0.0376039	down	1.2756	Rn.163588
Atp13a1	ATPase type 13A1	Rattus norvegicus ATPase type 13A1 (Atp13a1), mRNA [NM_001106079]	A_43_P21146	0.0279634	up	1.13112	Rn.3697
Sf3a2	splicing factor 3a, subunit 2"		A_42_P565437	0.0179876	up	1.14672	chr7:10420382-10420323
		AA799871 EST189368 Normalized rat heart, Bento Soares Rattus sp. cDNA clone RHEAG37 3' end, mRNA sequence [AA799871]	A_44_P414207	0.0079677	up	1.14871	Rn.23454
		BM986337 EST531245 Rat gene index, normalized rat, norvegicus Rattus norvegicus cDNA clone RGIAE63 5' end, mRNA sequence [BM986337]	A_44_P132482	0.0214066	down	1.47434	Rn.146082
Hdac10	histone deacetylase 10	Rattus norvegicus histone deacetylase 10 (Hdac10), mRNA [NM_001035000]	A_44_P121935	0.0136994	down	1.40642	Rn.107028
Crb3	crumbs homolog 3 (Drosophila)	Rattus norvegicus crumbs homolog 3 (Drosophila) (Crb3), mRNA [NM_001025661]	A_44_P1043302	0.0219589	down	1.09483	Rn.14560
		Cdig2 protein (Fragment). [Source:UniProtKB/TrEMBL;Acc:Q642F9] [ENSRNOT00000016167]	A_44_P151759	0.0456556	up	1.10916	Rn.201718
Lyn	v-yes-1 Yamaguchi sarcoma viral related oncogene homolog	Rattus norvegicus v-yes-1 Yamaguchi sarcoma viral related oncogene homolog (Lyn), transcript variant 1, mRNA [NM_030857]	A_44_P316239	0.0299037	up	1.46753	Rn.4338
RGD1563979	similar to over-expressed breast tumor protein	PREDICTED: Rattus norvegicus similar to over-expressed breast tumor protein (predicted) (RGD1563979_predicted), mRNA [XM_236920]	A_44_P180772	0.00249062	up	1.15716	Rn.163041
Flna	filamin, alpha"		A_44_P297777	0.00639443	down	1.49101	chrX:160384442-160385117
Wnk1	WNK lysine deficient protein kinase 1	Rattus norvegicus WNK lysine deficient protein kinase 1 (Wnk1), mRNA [NM_053794]	A_44_P303651	0.012204	down	2.25057	Rn.27409
Pram1	PML-RARA regulated adaptor molecule 1	PREDICTED: Rattus norvegicus similar to PML-RAR alpha-regulated adaptor molecule-1 (predicted) (RGD1564330_predicted), mRNA [XM_343179]	A_44_P255817	0.0164491	up	1.63604	Rn.85856
St6galnac3	ST6 (alpha-N-acetyl-neuraminyl-2,3-beta-galactosyl-1,3)-N-acetylgalactosaminide alpha-2,6-sialyltransferase 3"		A_43_P11940	0.0458771	up	1.21862	chr2:251284913-251284854
		AA858516 UI-R-E0-bt-e-02-0-UI.s1 UI-R-E0 Rattus norvegicus cDNA clone UI-R-E0-bt-e-02-0-UI 3', mRNA sequence [AA858516]	A_44_P244678	0.01474	up	1.20211	Rn.18101
			A_44_P543879	0.0484934	up	1.09585
			A_44_P222400	0.0256536	up	1.4189
		Rattus norvegicus chromosome 10, 11 clones, strain BN/SsNHsdMCW RNOR03214541, whole genome shotgun sequence [AABR03076009]	A_44_P138898	0.00111415	up	1.10355
Kcnj13	potassium inwardly-rectifying channel, subfamily J, member 13"		A_44_P449938	0.0228125	down	1.36587	chr9:86209689-86209630
		UI-R-C1-kk-e-12-0-UI.s1 UI-R-C1 Rattus norvegicus cDNA clone UI-R-C1-kk-e-12-0-UI 3', mRNA sequence [AI045171]	A_44_P394993	0.0167211	down	1.73415	Rn.166099
Srrm1	serine/arginine repetitive matrix 1	Rattus norvegicus serine/arginine repetitive matrix 1 (Srrm1), mRNA [NM_001107986]	A_44_P135829	0.0392411	down	1.46259	Rn.39266
RGD1305081	similar to ionized calcium binding adapter molecule 2 (Iba2)	Rattus norvegicus similar to ionized calcium binding adapter molecule 2 (Iba2) (RGD1305081), mRNA [NM_001108578]	A_44_P820062	0.0156154	down	1.31456	Rn.17100
Ccl21b	chemokine (C-C motif) ligand 21b (serine)	Rattus norvegicus chemokine (C-C motif) ligand 21b (serine) (Ccl21b), mRNA [NM_001008513]	A_44_P178252	0.0243225	up	2.45841	Rn.39658
		Q6CN85_KLULA (Q6CN85) Kluyveromyces lactis strain NRRL Y-1140 chromosome E of strain NRRL Y-1140 of Kluyveromyces lactis, partial (4%) [TC605849]	A_44_P670435	0.0152952	down	2.10216
		AW140877 EST290959 Normalized rat brain, Bento Soares Rattus sp. cDNA clone RGIAW07 5' end similar to H.sapiens clone 24461 mRNA, mRNA sequence [AW140877]	A_42_P472077	0.0169888	down	1.37736	Rn.3081
Slc45a3	solute carrier family 45, member 3"		A_43_P10089	0.0439758	up	1.33706	chr13:44861104-44861163
Rpl37a_predicted	ribosomal protein L37a (predicted)	Rattus norvegicus ribosomal protein L37a, mRNA (cDNA clone IMAGE:7368495). [BC088285]	A_44_P1008356	0.0255947	up	1.30285	Rn.991
LOC500598	similar to tumor necrosis factor receptor superfamily, member 18"		A_44_P729179	0.0138797	up	1.38582	chr5:172869396-172870254
		AA945601 EST201100 Normalized rat liver, Bento Soares Rattus sp. cDNA clone RLIAP61 3' end, mRNA sequence [AA945601]	A_44_P341630	0.0487459	up	1.15362	Rn.28371
Npat	nuclear protein, ataxia-telangiectasia locus"		A_44_P147600	0.00662533	down	1.23197	chr8:57031890-57031949
Tmbim4	transmembrane BAX inhibitor motif containing 4	Rattus norvegicus transmembrane BAX inhibitor motif containing 4 (Tmbim4), mRNA [NM_199116]	A_43_P14857	0.00682988	up	1.07594	Rn.104707
Bcas2	breast carcinoma amplified sequence 2	Rattus norvegicus breast carcinoma amplified sequence 2 (Bcas2), mRNA [NM_001106458]	A_44_P426672	0.000853612	up	1.4845	Rn.1225
Vps13d	vacuolar protein sorting 13D (yeast)	Rattus norvegicus vacuolar protein sorting 13D (yeast) (Vps13d), mRNA [NM_001108006]	A_44_P342657	0.0480651	up	1.35547	Rn.2644
Olr720	olfactory receptor 720	Rattus norvegicus olfactory receptor 720 (Olr720), mRNA [NM_001001067]	A_44_P407239	0.0361408	down	1.12706	Rn.142796
LOC300225	similar to formin-like 3 protein	PREDICTED: Rattus norvegicus similar to formin-like 3 protein (LOC300225), mRNA [XR_005956]	A_44_P478515	0.0408286	up	1.43858	Rn.161053
Erg	avian erythroblastosis virus E-26 (v-ets) oncogene related	Rattus norvegicus avian erythroblastosis virus E-26 (v-ets) oncogene related (Erg), mRNA [NM_133397]	A_42_P525876	0.0174236	down	1.59379	Rn.50673
Olr297	olfactory receptor 297	Rattus norvegicus olfactory receptor 297 (Olr297), mRNA [NM_001000234]	A_44_P468264	0.0356906	up	1.1543	Rn.141740
RGD1310651	similar to hypothetical protein MGC20460	PREDICTED: Rattus norvegicus similar to hypothetical protein MGC20460 (predicted) (RGD1310651_predicted), mRNA [XM_342610]	A_44_P348642	0.0381242	down	1.79283	Rn.198102
			A_44_P577208	0.0182126	down	1.18074
N4bp2l1	NEDD4 binding protein 2-like 1	Rattus norvegicus NEDD4 binding protein 2-like 1 (N4bp2l1), mRNA [NM_001035222]	A_44_P215253	0.0495591	down	1.36511	Rn.207677
			A_44_P438539	0.00256909	down	1.81439
Vcp	valosin-containing protein	Rattus norvegicus valosin-containing protein (Vcp), mRNA [NM_053864]	A_44_P156433	0.0079698	down	1.11476	Rn.98891
Wasl	Wiskott-Aldrich syndrome-like	Rattus norvegicus Wiskott-Aldrich syndrome-like (Wasl), mRNA [NM_001110365]	A_44_P220351	0.0209676	down	1.27756	Rn.216426
Cdc16	CDC16 cell division cycle 16 homolog (S. cerevisiae)	Rattus norvegicus CDC16 cell division cycle 16 homolog (S. cerevisiae) (Cdc16), mRNA [NM_001024744]	A_44_P999630	0.0117789	down	1.29592	Rn.66098
2010-03-03	membrane-associated ring finger (C3HC4) 3	Rattus norvegicus membrane-associated ring finger (C3HC4) 3 (March3), mRNA [NM_001007759]	A_44_P393897	0.0312571	down	1.19266	Rn.203312
Pum2	pumilio homolog 2 (Drosophila)	Rattus norvegicus pumilio homolog 2 (Drosophila) (Pum2), mRNA [NM_001106715]	A_44_P259365	0.00656931	down	1.13795	Rn.8622
Cdh10	cadherin 10	PREDICTED: Rattus norvegicus cadherin 10 (Cdh10), mRNA [XM_342202]	A_44_P839743	0.0465787	up	1.13967	Rn.83592
		Q29FX6_DROPS (Q29FX6) GA13597-PA (Fragment), partial (18%) [TC614831]	A_44_P579554	0.0207166	down	1.19786
Car11	carbonic anhydrase 11	Rattus norvegicus carbonic anhydrase-related XI protein (CAR-XI), mRNA [NM_175708]	A_44_P250065	0.0403753	down	1.85545	Rn.44281
		AMGNNUC:SRPB2-00187-A1-A srpb2 (10220) Rattus norvegicus cDNA clone srpb2-00187-a1 5', mRNA sequence [CB735475]	A_44_P568584	0.0314558	down	1.25657	Rn.206017
		AA944251 EST199750 Normalized rat embryo, Bento Soares Rattus sp. cDNA clone REMAE24 3' end, mRNA sequence [AA944251]	A_44_P115321	0.00394198	down	1.09998
Xkr6	XK, Kell blood group complex subunit-related family, member 6"		A_44_P496832	0.0326387	down	1.26839	chr15:43084755-43084814
		BM986231 EST531685 Rat gene index, normalized rat, norvegicus Rattus norvegicus cDNA clone RGIAB40 3' end similar to ribosomal RNA, mRNA sequence [BM986231]	A_44_P137217	0.0335093	up	1.12203	Rn.217186
		AA894292 EST198095 Normalized rat spleen, Bento Soares Rattus sp. cDNA clone RSPAW06 3' end, mRNA sequence [AA894292]	A_44_P385196	0.0113475	up	1.16738	Rn.19450
Cyp2c	cytochrome P450, subfamily IIC (mephenytoin 4-hydroxylase)"		A_44_P280786	0.0442357	up	1.12724	chr1:243320626-243320685
Iqwd1	IQ motif and WD repeats 1	PREDICTED: Rattus norvegicus similar to IQ motif and WD repeats 1 (predicted) (RGD1561961_predicted), mRNA [XM_213926]	A_44_P220054	0.00581394	down	1.18103	Rn.3917
Efcab1	EF hand calcium binding domain 1	Rattus norvegicus EF hand calcium binding domain 1 (Efcab1), mRNA [NM_001106930]	A_44_P145060	0.0116044	down	1.11004	Rn.90429
LOC501180	similar to hypothetical protein MGC35154	Rattus norvegicus similar to hypothetical protein MGC35154 (LOC501180), mRNA [NM_001024364]	A_44_P683430	0.0148168	down	1.14199	Rn.123397
		AA899996 UI-R-E0-cr-e-03-0-UI.s2 UI-R-E0 Rattus norvegicus cDNA clone UI-R-E0-cr-e-03-0-UI 3', mRNA sequence [AA899996]	A_43_P13900	0.00925015	down	1.7202
			A_44_P335332	0.03425	up	1.09485
Inadl	InaD-like (Drosophila)	PREDICTED: Rattus norvegicus similar to channel-interacting PDZ domain protein isoform 1 (predicted), transcript variant 2 (RGD1565362_predicted), mRNA [XM_001055452]	A_44_P740525	0.0268309	down	1.29818	Rn.129128
Nfic	nuclear factor I/C	Rattus norvegicus nuclear factor I/C (Nfic), mRNA [NM_031567]	A_43_P15890	0.00291432	down	1.23123	Rn.86582
		DRABXF10 Rat DRG Library Rattus norvegicus cDNA clone DRABXF10 5', mRNA sequence [BG665051]	A_44_P866312	0.0267509	up	1.28564	Rn.34582
			A_44_P283839	0.0416354	down	1.33005
		BF287568 EST452159 Rat Gene Index, normalized rat, Rattus norvegicus cDNA Rattus norvegicus cDNA clone RGIGH75 5' sequence, mRNA sequence [BF287568]	A_44_P706928	0.00446414	down	1.23279
Postn	periostin, osteoblast specific factor"		A_44_P525235	0.0364038	up	1.16491	chr2:143560792-143561828
Slc12a1	solute carrier family 12 (sodium/potassium/chloride transporters), member 1"		A_42_P471442	0.00411289	up	1.05769	chr3:112534293-112534352
Chd2	chromodomain helicase DNA binding protein 2	Rattus norvegicus chromodomain helicase DNA binding protein 2 (Chd2), mRNA [NM_001107523]	A_44_P358627	0.0334467	down	1.39841	Rn.1779
Sh3bp4	SH3-domain binding protein 4	Rattus norvegicus SH3-domain binding protein 4 (Sh3bp4), mRNA [NM_022693]	A_44_P196591	0.0390454	down	1.13057	Rn.36062
Duox2	dual oxidase 2	Rattus norvegicus dual oxidase 2 (Duox2), mRNA [NM_024141]	A_43_P15456	0.0137212	up	1.24293	Rn.55542
Isca1	iron-sulfur cluster assembly 1 homolog (S. cerevisiae)	Rattus norvegicus iron-sulfur cluster assembly 1 homolog (S. cerevisiae) (Isca1), mRNA [NM_181626]	A_44_P367726	0.0480764	up	2.69163	Rn.1180
		AMGNNUC:SRPG1-00001-E7-Z srpg1 (10201) Rattus norvegicus cDNA clone srpg1-00001-e7, mRNA sequence [CB606336]	A_43_P10241	0.0261161	down	1.27489	Rn.47980
		BQ206565 UI-R-DZ1-cnl-g-14-0-UI.s1 NCI_CGAP_DZ1 Rattus norvegicus cDNA clone IMAGE:7347208 3', mRNA sequence [BQ206565]	A_44_P369666	0.0460988	down	1.30671	Rn.85539
LOC685179	similar to SWI/SNF-related matrix-associated actin-dependent regulator of chromatin c2	Rattus norvegicus similar to SWI/SNF-related matrix-associated actin-dependent regulator of chromatin c2 isoform a; mammalian chromatin remodeling complex BRG1-associated factor 170; chromatin remodeling complex BAF170 subunit; SWI3-like protein; SWI/SNF complex 170... (LOC362815), mRNA [XM_343143]	A_44_P107972	0.0241073	up	1.10685	Rn.20004
Igf2bp3	insulin-like growth factor 2 mRNA binding protein 3	Rattus norvegicus insulin-like growth factor 2 mRNA binding protein 3 (Igf2bp3), mRNA [NM_001047888]	A_44_P391156	0.0145274	up	1.44015	Rn.100446
		AGENCOURT_27527102 NIH_MGC_254 Rattus norvegicus cDNA clone IMAGE:7315543 5', mRNA sequence [CO404673]	A_44_P808204	0.0110181	down	1.26575	Rn.153604
		H2A histone family, member Z Gene [Source:MGI (curated);Acc:H2afz-001] [ENSRNOT00000016597]	A_44_P989667	0.0261222	up	1.23011
Ankrd50	ankyrin repeat domain 50	PREDICTED: Rattus norvegicus ankyrin repeat domain 50 (predicted) (Ankrd50_predicted), mRNA [XM_215553]	A_44_P930629	0.0367782	down	1.59175	Rn.7482
		RVL8823 Wackym-Soares normalized rat vestibular cDNA library Rattus norvegicus cDNA 5', mRNA sequence [DV718231]	A_44_P734459	0.0464011	down	1.28768	Rn.988
Gabrb3	gamma-aminobutyric acid (GABA) A receptor, beta 3"		A_44_P306389	0.0497389	up	1.12576	chr1:109277118-109277177
LOC500901	similar to Protein KIAA1688	Rattus norvegicus similar to Protein KIAA1688 (LOC500901), mRNA [NM_173122]	A_42_P543694	0.0280918	down	1.28938	Rn.6996
Nkd1	naked cuticle homolog 1 (Drosophila)	Rattus norvegicus naked cuticle homolog 1 (Drosophila) (Nkd1), mRNA [NM_001108894]	A_44_P436265	0.0473176	up	1.10496	Rn.198077
RGD1307100	similar to RIKEN cDNA D630029K19	Rattus norvegicus similar to RIKEN cDNA D630029K19 (LOC294978), mRNA [XM_215551]	A_43_P18861	0.0418717	down	1.40821	Rn.162572
		COX82_BOVIN (P14622) Cytochrome c oxidase polypeptide VIII-liver, mitochondrial precursor (Cytochrome c oxidase subunit 8-2) (IX) , partial (19%) [TC588358]	A_44_P960794	0.0391526	down	1.13784
Adra2c	adrenergic, alpha-2C-, receptor"		A_42_P583113	0.00817884	up	1.1029	chr14:81108076-81108017
		PREDICTED: Rattus norvegicus similar to myosin, light polypeptide 6, alkali, smooth muscle and non-muscle (predicted) (RGD1559821_predicted), mRNA [XR_009247]	A_44_P269499	0.0454467	up	1.23892	Rn.154560
LOC498276	Fc gamma receptor II beta	Rattus norvegicus Fc gamma receptor II beta (LOC498276), mRNA [NM_001135992]	A_44_P482476	0.0312063	up	1.26641	Rn.6050
Ntng1	netrin G1	Rattus norvegicus netrin G1 (Ntng1), mRNA [NM_001106465]	A_44_P133248	0.0123837	down	1.18834	Rn.162628
Gp1bb	glycoprotein Ib (platelet), beta polypeptide"		A_44_P151459	0.0330569	up	4.60034	chr11:84370858-84370917
Tox	thymocyte selection-associated high mobility group box	Rattus norvegicus thymocyte selection-associated high mobility group box (Tox), mRNA [NM_001108654]	A_42_P476224	0.0427045	up	1.22392	Rn.161967
Rbbp7	retinoblastoma binding protein 7	Rattus norvegicus retinoblastoma binding protein 7 (Rbbp7), mRNA [NM_031816]	A_44_P254229	0.0142544	down	1.10589	Rn.3600
RGD1565117	similar to 40S ribosomal protein S26	PREDICTED: Rattus norvegicus similar to 40S ribosomal protein S26 (predicted) (RGD1565117_predicted), mRNA [XM_001055593]	A_44_P288756	0.0429114	up	1.18857
Adipor1	adiponectin receptor 1	Rattus norvegicus adiponectin receptor 1 (Adipor1), mRNA [NM_207587]	A_44_P428534	0.0215688	up	1.64443	Rn.104556
RGD1563905	similar to ribosomal protein L19	PREDICTED: Rattus norvegicus similar to ribosomal protein L19 (predicted) (RGD1563905_predicted), mRNA [XR_009394]	A_44_P344562	0.0305621	up	1.12098	Rn.159737
Ifitm7	interferon induced transmembrane protein 7	PREDICTED: Rattus norvegicus interferon induced transmembrane protein 7 (predicted) (Ifitm7_predicted), mRNA [XM_001054983]	A_44_P166581	0.0055844	up	1.20874
Hoxc6	homeo box C6	Hox3.3 homeobox homolog protein (Fragment). [Source:UniProtKB/TrEMBL;Acc:Q63991] [ENSRNOT00000022217]	A_44_P538576	0.00293766	up	1.11322	Rn.91646
		similar to splicing factor, arginine/serine-rich 1 (ASF/SF2) (LOC689890), mRNA [Source:RefSeq_dna;Acc:NM_001109552] [ENSRNOT00000013387]	A_42_P673119	0.0266446	down	1.51518	Rn.198892
			A_44_P561933	0.0457446	down	1.4287
		GATA zinc finger domain containing 2A. [Source:UniProtKB/TrEMBL;Acc:Q5EB93] [ENSRNOT00000027943]	A_44_P255482	0.0247391	down	1.16208	Rn.8522
Tpm3	tropomyosin 3, gamma"		A_44_P346661	0.00163967	up	1.2543	chr2:182323959-182324018
Gsto1	glutathione S-transferase omega 1	Rattus norvegicus glutathione S-transferase omega 1 (Gsto1), mRNA [NM_001007602]	A_44_P1025790	0.0448335	up	1.24189	Rn.25166
Olr1421	olfactory receptor 1421	Rattus norvegicus olfactory receptor 1421 (Olr1421), mRNA [NM_001000780]	A_44_P482254	0.0367221	up	1.20954	Rn.142148
Ceacam10	carcinoembryonic antigen-related cell adhesion molecule 10	Rattus norvegicus carcinoembryonic antigen-related cell adhesion molecule 10 (Ceacam10), mRNA [NM_173339]	A_44_P411912	0.0192134	up	4.67236	Rn.92160
			A_44_P959127	0.049133	up	1.24142
		PREDICTED: Rattus norvegicus similar to glyceraldehyde-3-phosphate dehydrogenase (phosphorylating) (EC 1.2.1.12) (predicted) (RGD1561821_predicted), mRNA [XR_008327]	A_44_P187481	0.00119468	up	1.2624	Rn.196014
		AA800803 EST190300 Normalized rat lung, Bento Soares Rattus sp. cDNA clone RLUAL62 3' end, mRNA sequence [AA800803]	A_44_P120068	0.0342861	down	1.09587	Rn.102152
Dgcr14	DiGeorge syndrome critical region gene 14	Rattus norvegicus DiGeorge syndrome critical region gene 14 (Dgcr14), mRNA [NM_001012472]	A_44_P412972	0.00282639	up	1.11677	Rn.143969
			A_44_P808972	0.0467324	down	1.30647
		EST228475 Normalized rat heart, Bento Soares Rattus sp. cDNA clone RHECO27 3' end, mRNA sequence [AI231787]	A_44_P291249	0.0360274	down	1.19926	Rn.16928
		PREDICTED: Rattus norvegicus chitinase 3-like 4 (predicted) (Chi3l4_predicted), mRNA [XM_227567]	A_44_P349427	0.0107307	up	1.24473
Znf667	zinc finger protein 667	Rattus norvegicus zinc finger protein 667 (Znf667), mRNA [NM_001008557]	A_44_P746666	0.0426529	down	1.1081	Rn.43493
		UI-R-BT0-qc-g-05-0-UI.s1 UI-R-BT0 Rattus norvegicus cDNA clone UI-R-BT0-qc-g-05-0-UI 3', mRNA sequence [AI145976]	A_44_P755803	0.0339827	up	1.51027	Rn.121393
Olr338	olfactory receptor 338	Rattus norvegicus olfactory receptor 338 (Olr338), mRNA [NM_001000252]	A_44_P454304	0.00784406	up	1.09169	Rn.141696
Csf1r	colony stimulating factor 1 receptor	Rattus norvegicus colony stimulating factor 1 receptor (Csf1r), mRNA [NM_001029901]	A_44_P257582	0.0323562	up	1.22052	Rn.72599
			A_44_P903977	0.0160722	down	2.19223
Cda	cytidine deaminase	Rattus norvegicus cytidine deaminase (Cda), mRNA [NM_001108688]	A_42_P703647	0.0285425	up	1.34402	Rn.6887
Acbd3	acyl-Coenzyme A binding domain containing 3	Rattus norvegicus acyl-Coenzyme A binding domain containing 3 (Acbd3), mRNA [NM_182843]	A_44_P533760	0.0246304	down	1.14377	Rn.57036
Olr1657	olfactory receptor 1657	Rattus norvegicus olfactory receptor 1657 (Olr1657), mRNA [NM_001000536]	A_44_P243037	0.0200512	up	1.12353	Rn.142507
		Rattus norvegicus similar to TBP-associated factor 172 (TAF-172) (TAF(II)170) (LOC309511), mRNA [XM_220044]	A_44_P445476	0.0409183	up	1.25766	Rn.1237
		Q6IFS1_HUMAN (Q6IFS1) Olfactory receptor OR1-8, partial (6%) [TC590035]	A_44_P930997	0.0441932	down	1.36356
		AGENCOURT_17640281 NIH_MGC_237 Rattus norvegicus cDNA clone IMAGE:7114525 5', mRNA sequence [CK470297]	A_44_P847139	0.0455594	down	1.1393	Rn.155600
			A_44_P685517	0.0039005	down	1.86737
Cspg4	chondroitin sulfate proteoglycan 4	Rattus norvegicus chondroitin sulfate proteoglycan 4 (Cspg4), mRNA [NM_031022]	A_42_P696084	0.00640533	down	1.61544	Rn.10381
Ptx3	pentraxin related gene	Rattus norvegicus pentraxin related gene (Ptx3), mRNA [NM_001109536]	A_44_P140244	0.0339914	down	1.10042	Rn.218702
Inpp5b	inositol polyphosphate-5-phosphatase B	Inpp5b protein (Fragment). [Source:UniProtKB/TrEMBL;Acc:Q4G006] [ENSRNOT00000010885]	A_44_P103160	0.0194685	down	1.21937	Rn.2252
Rfxap	regulatory factor X-associated protein	Rattus norvegicus regulatory factor X-associated protein (Rfxap), mRNA [NM_001044263]	A_44_P944294	0.0429724	up	1.52562	Rn.198587
		Shultzomica03545 Rat lung airway and parenchyma cDNA libraries Rattus norvegicus cDNA clone Contig3134 5', mRNA sequence [CF110294]	A_44_P519345	0.0242692	down	1.26732	Rn.118522
Fam91a1	family with sequence similarity 91, member A1"		A_44_P324066	0.00665545	down	1.27686	chr7:95193248-95193307
		RVL18847 Wackym-Soares normalized rat vestibular cDNA library Rattus norvegicus cDNA 5', mRNA sequence [DV726507]	A_44_P411392	0.0175136	down	1.45875	Rn.216600
RGD1563400	similar to paired immunoglobin-like type 2 receptor beta	PREDICTED: Rattus norvegicus similar to paired immunoglobin-like type 2 receptor beta (predicted) (RGD1563400_predicted), mRNA [XM_341045]	A_44_P463899	0.0484926	up	1.28185	Rn.144010
		FM073864 etnoaor Rattus norvegicus cDNA clone etnoaorP0020C08 5', mRNA sequence [FM073864]	A_44_P623050	0.0435325	down	1.31978	Rn.168349
Treml1	triggering receptor expressed on myeloid cells-like 1	PREDICTED: Rattus norvegicus similar to triggering receptor expressed on myeloid cells-like 1 (predicted) (RGD1565175_predicted), mRNA [XM_576511]	A_44_P798023	0.0348117	up	3.84455	Rn.198829
Dgat2l4	diacylglycerol O-acyltransferase 2-like 4	PREDICTED: Rattus norvegicus diacylglycerol O-acyltransferase 2-like 4 (predicted) (Dgat2l4_predicted), mRNA [XM_228583]	A_44_P340256	0.0184034	up	1.16216	Rn.220750
Car4	carbonic anhydrase 4	Rattus norvegicus carbonic anhydrase 4 (Car4), mRNA [NM_019174]	A_42_P580973	0.0413719	up	1.07914	Rn.51389
		RATLHHCG09 Rattus norvegicus luteinizing hormone receptor (LH receptor) gene, exon 10 and 5' end CDS [M63926]	A_44_P1071421	0.0320607	up	1.1909
Tia1	TIA1 cytotoxic granule-associated RNA binding protein	Rattus norvegicus TIA1 cytotoxic granule-associated RNA binding protein (Tia1), mRNA [NM_001012096]	A_44_P302405	0.00420011	down	1.23408	Rn.198158
		PREDICTED: Rattus norvegicus similar to paired immunoglobin-like type 2 receptor beta (predicted) (RGD1563400_predicted), mRNA [XM_341045]	A_44_P187246	0.00291818	up	1.43782	Rn.144010
Qrfpr	pyroglutamylated RFamide peptide receptor	Rattus norvegicus G protein-coupled receptor 103 (Gpr103), mRNA [NM_198199]	A_44_P341895	0.0342855	up	1.19695	Rn.162584
Gfer	growth factor, augmenter of liver regeneration"		A_44_P307837	0.00902652	up	1.08115	chr10:13947839-13947780
		Rattus norvegicus similar to RIKEN cDNA 5430428G01 (LOC362031), mRNA [XM_342333]	A_44_P471049	0.0230992	up	1.19506
Tmem63b	transmembrane protein 63b	PREDICTED: Rattus norvegicus transmembrane protein 63b (predicted), transcript variant 2 (Tmem63b_predicted), mRNA [XM_001064906]	A_43_P11405	0.0418137	up	1.21669	Rn.200030
RGD1305793	similar to hypothetical protein FLJ20154	Rattus norvegicus similar to hypothetical protein FLJ20154 (RGD1305793), mRNA [NM_001127484]	A_44_P129608	0.0156704	down	1.3778	Rn.105679
		Rattus norvegicus chromosome 3, 25 clones, strain BN/SsNHsdMCW RNOR03275191, whole genome shotgun sequence [AABR03025850]	A_44_P444122	0.00818774	up	1.31783
		FNU56823 Rattus norvegicus Ly-49.19 antigen pseudogene [U56823]	A_44_P504862	0.00605863	up	1.52316
Lamc1	laminin, gamma 1"		A_44_P370044	0.028215	up	1.25297	chr13:68243185-68243126
Sp110	SP110 nuclear body protein	Rattus norvegicus SP110 nuclear body protein (Sp110), mRNA [NM_001034137]	A_44_P348614	0.0145653	down	1.20916	Rn.6459
		Q3INX6_NATPD (Q3INX6) DNA N-glycosylase / DNA lyase, partial (9%) [TC610272]	A_44_P705949	0.0235898	down	1.57888
Nid1	nidogen 1	Rat entactin mRNA, 3'end. [M15797]	A_44_P210385	0.0409037	up	1.15126	Rn.105658
Gmppb	GDP-mannose pyrophosphorylase B	Rattus norvegicus GDP-mannose pyrophosphorylase B (Gmppb), mRNA [NM_001108781]	A_44_P1045834	0.014378	down	1.4019	Rn.102187
		RVL4094 Wackym-Soares normalized rat vestibular cDNA library Rattus norvegicus cDNA 5', mRNA sequence [DV714667]	A_44_P577024	0.0283427	down	1.55647	Rn.146512
Snrk	SNF related kinase	Rattus norvegicus SNF related kinase (Snrk), mRNA [NM_138833]	A_44_P466230	0.0370606	up	1.16109	Rn.10245
Ihpk1	inositol hexaphosphate kinase 1	Inositol hexaphosphate kinase 1 (EC 2.7.4.21) (InsP6 kinase 1) (Inositol hexakisphosphate kinase 1). [Source:UniProtKB/Swiss-Prot;Acc:Q9ESM0] [ENSRNOT00000026999]	A_44_P402645	0.0485276	down	1.23337	Rn.16751
			A_44_P871196	0.00547132	down	1.76735
Tnp1	transition protein 1	Rattus norvegicus transition protein 1 (Tnp1), mRNA [NM_017056]	A_44_P247894	0.0338694	up	1.57187	Rn.9959
		AW917672 EST348976 Rat gene index, normalized rat, norvegicus, Bento Soares Rattus norvegicus cDNA clone RGIEG67 5' end, mRNA sequence [AW917672]	A_42_P545405	0.0197246	down	1.5467	Rn.8013
		AF372834 Rattus norvegicus synaptic vesicle protein 2B (Sv2b) mRNA, complete cds [AF372834]	A_44_P310714	0.00960395	down	1.99058	Rn.58137
Mina	myc induced nuclear antigen	Rattus norvegicus myc induced nuclear antigen (Mina), mRNA [NM_153309]	A_44_P302225	0.0461621	down	1.10002	Rn.77753
Rbm39	RNA binding motif protein 39	Rattus norvegicus RNA binding motif protein 39 (Rbm39), mRNA [NM_001013207]	A_43_P10831	0.0248665	down	1.1794	Rn.8555
RGD1310553	similar to expressed sequence AI597479	Rattus norvegicus similar to expressed sequence AI597479 (RGD1310553), mRNA [NM_001008517]	A_44_P912777	0.0381314	down	1.43977	Rn.12996
Olr416	olfactory receptor 416	Rattus norvegicus olfactory receptor 416 (Olr416), mRNA [NM_001000387]	A_44_P480032	0.00942229	up	1.07376	Rn.143025
LOC309292	similar to DAZ associated protein 1	PREDICTED: Rattus norvegicus similar to DAZ associated protein 1 (LOC309292), mRNA [XR_006869]	A_44_P225129	0.0187449	down	1.31782	Rn.196608
		Phemx protein (Fragment). [Source:UniProtKB/TrEMBL;Acc:Q5I0J3] [ENSRNOT00000036132]	A_44_P961127	0.00893013	down	1.04657	Rn.154906
Pum1	pumilio homolog 1 (Drosophila)	Rattus norvegicus pumilio homolog 1 (Drosophila) (Pum1), mRNA [NM_001108684]	A_43_P20329	0.0246357	down	1.17337	Rn.44196
Nolc1	nucleolar and coiled-body phosphoprotein 1	Rattus norvegicus nucleolar and coiled-body phosphoprotein 1 (Nolc1), mRNA [NM_022869]	A_44_P397763	0.0366279	down	1.3478	Rn.9517
		UI-R-FS0-crr-c-16-0-UI.s1 UI-R-FS0 Rattus norvegicus cDNA clone UI-R-FS0-crr-c-16-0-UI 3', mRNA sequence [CB324841]	A_44_P774861	0.0305936	up	1.57271	Rn.88974
		Q6V5E0_OLIPU (Q6V5E0) Pollen coat oleosin-glycine rich protein, partial (5%) [TC630841]	A_44_P794364	0.00922904	up	1.16193
		BC058646 Rai17 protein {Mus musculus} (exp=-1; wgp=0; cg=0), partial (4%) [TC621912]	A_44_P274362	0.0310848	up	1.18081
			A_44_P583092	0.0436174	down	1.07514
		Rattus norvegicus similar to Myosin IXb (Unconventional myosin-9b) (LOC367372), mRNA [XM_346110]	A_44_P276899	0.0431185	up	1.3676
Edem2	ER degradation enhancer, mannosidase alpha-like 2"		A_43_P17384	0.00941228	up	1.13438	chr3:146215719-146215660
LOC501417	hypothetical gene supported by BC059164	PREDICTED: Rattus norvegicus hypothetical LOC501417 (LOC501417), mRNA [XM_576828]	A_44_P487732	0.0390085	up	1.16035
		UI-R-C1-kx-h-12-0-UI.r1 UI-R-C1 Rattus norvegicus cDNA clone UI-R-C1-kx-h-12-0-UI 5', mRNA sequence [BF546389]	A_44_P747942	0.0393666	up	1.4163	Rn.150435
S100g	S100 calcium binding protein G	Rattus norvegicus S100 calcium binding protein G (S100g), mRNA [NM_012521]	A_43_P11444	0.0267437	up	1.17833	Rn.9974
Sh2d3c	SH2 domain containing 3C	Rattus norvegicus SH2 domain containing 3C (Sh2d3c), mRNA [NM_001108579]	A_43_P16588	0.0150849	up	1.42886	Rn.16537
		Q4SHQ6_TETNG (Q4SHQ6) Chromosome 5 SCAF14581, whole genome shotgun sequence. (Fragment), partial (3%) [TC635214]	A_44_P901521	0.00747669	down	2.87049
		BE116029 UI-R-BS1-axy-f-09-0-UI.s1 UI-R-BS1 Rattus norvegicus cDNA clone UI-R-BS1-axy-f-09-0-UI 3', mRNA sequence [BE116029]	A_44_P246595	0.0463646	down	1.17398	Rn.163714
Kcnh5	potassium voltage-gated channel, subfamily H (eag-related), member 5"		A_44_P142277	0.0227746	up	1.08915	chr6:97484621-97484562
		Rattus norvegicus similar to hydroxyproline-rich glycoprotein precursor (LOC289281), mRNA [XM_222968]	A_44_P220057	0.0427626	down	1.16986
LOC690976	similar to Calponin-2 (Calponin H2, smooth muscle) (Neutral calponin)"		A_44_P105991	0.0486284	down	1.1219	chr7:11226337-11226278
RGD1564129	similar to hypothetical protein 4930474N05	PREDICTED: Rattus norvegicus similar to hypothetical protein 4930474N05 (predicted) (RGD1564129_predicted), mRNA [XM_341541]	A_44_P363535	0.0411196	up	1.88045	Rn.40616
		Rattus norvegicus similar to FLI-LRR associated protein-1 (LOC367314), mRNA [XM_346074]	A_44_P117296	0.00557569	down	1.4316
Pbk	PDZ binding kinase	Rattus norvegicus PDZ binding kinase (Pbk), mRNA [NM_001079937]	A_44_P309266	0.0376093	down	1.59027	Rn.137333
Pitpnm3	PITPNM family member 3	PREDICTED: Rattus norvegicus PITPNM family member 3 (predicted) (Pitpnm3_predicted), mRNA [XM_220629]	A_44_P518547	0.0132044	up	1.1875	Rn.141184
		BF289560 EST454151 Rat Gene Index, normalized rat, Rattus norvegicus cDNA Rattus norvegicus cDNA clone RGIHI50, mRNA sequence [BF289560]	A_44_P336878	0.00895355	down	1.91714	Rn.42977
			A_44_P979123	0.0329331	up	1.17018
Lamp2	lysosomal-associated membrane protein 2	Rattus norvegicus lysosomal-associated membrane protein 2 (Lamp2), mRNA [NM_017068]	A_44_P196291	0.00527193	up	1.21864	Rn.1722
		AI237159 EST233721 Normalized rat ovary, Bento Soares Rattus sp. cDNA clone ROVDP35 3' end, mRNA sequence [AI237159]	A_44_P393117	0.0089104	up	1.10884	Rn.25547
		UI-R-E0-cm-g-05-0-UI.r1 UI-R-E0 Rattus norvegicus cDNA clone UI-R-E0-cm-g-05-0-UI 5', mRNA sequence [BF559508]	A_44_P142958	0.0113414	down	1.28755	Rn.174723
		BF555594 UI-R-E0-cz-b-01-0-UI.r1 UI-R-E0 Rattus norvegicus cDNA clone UI-R-E0-cz-b-01-0-UI 5', mRNA sequence [BF555594]	A_44_P223358	0.0332361	down	1.66633	Rn.203323
		Rattus norvegicus similar to RIKEN cDNA 1200002K10 gene (LOC366019), mRNA [XM_345338]	A_44_P203821	0.0174548	up	1.10863	Rn.13187
		BF544403 UI-R-BT0-pu-h-06-0-UI.r1 UI-R-BT0 Rattus norvegicus cDNA clone UI-R-BT0-pu-h-06-0-UI 5', mRNA sequence [BF544403]	A_44_P139203	0.0489194	up	1.1634	Rn.34553
			A_44_P185402	0.0270516	up	1.09109
		AA943587 EST199086 Normalized rat brain, Bento Soares Rattus sp. cDNA clone RBRAL82 3' end, mRNA sequence [AA943587]	A_44_P441861	0.000405538	down	1.2074	Rn.22120
		RVL22993 Wackym-Soares normalized rat vestibular cDNA library Rattus norvegicus cDNA 5', mRNA sequence [DY471779]	A_44_P860166	0.0458634	down	1.25234	Rn.72572
Gng3	guanine nucleotide binding protein (G protein), gamma 3"		A_44_P1032538	0.000160812	up	1.10648	chr1:211508407-211508348
			A_44_P899971	0.0365875	down	1.43148
		UI-R-BJ1-atq-g-09-0-UI.s1 UI-R-BJ1 Rattus norvegicus cDNA clone UI-R-BJ1-atq-g-09-0-UI 3', mRNA sequence [BE099838]	A_44_P878941	0.0471554	up	1.36445	Rn.199759
Dut	deoxyuridine triphosphatase	Rattus norvegicus deoxyuridine triphosphatase (Dut), nuclear gene encoding mitochondrial protein, transcript variant 1, mRNA [NM_053592]	A_44_P290519	0.0253249	up	1.18966	Rn.6102
Olr1614	olfactory receptor 1614	Rattus norvegicus olfactory receptor 1614 (Olr1614), mRNA [NM_001000841]	A_44_P217325	0.0432999	up	1.35529	Rn.142453
		AA800882 EST190379 Normalized rat lung, Bento Soares Rattus sp. cDNA clone RLUAM60 3' end, mRNA sequence [AA800882]	A_44_P195999	0.0151778	up	1.93932	Rn.85011
Isl2	ISL LIM homeobox 2	Rattus norvegicus ISL LIM homeobox 2 (Isl2), mRNA [NM_020471]	A_44_P224410	0.0450619	up	1.37694	Rn.10026
RGD1560879	similar to ribosomal protein	PREDICTED: Rattus norvegicus similar to ribosomal protein (predicted) (RGD1560879_predicted), mRNA [XM_344004]	A_44_P478580	0.0469193	up	1.32991	Rn.81811
		AW914934 EST346238 Normalized rat ovary, Bento Soares Rattus sp. cDNA clone RGIBM50 5' end, mRNA sequence [AW914934]	A_44_P212355	0.00971532	down	1.56026	Rn.217990
		AA818363 UI-R-A0-ad-g-12-0-UI.s1 UI-R-A0 Rattus norvegicus cDNA clone UI-R-A0-ad-g-12-0-UI 3' similar to gb [AA818363]	A_44_P291328	0.0357705	up	1.24324	Rn.16362
Atxn2	ataxin 2	Rattus norvegicus ataxin 2 (Atxn2), mRNA [NM_001105930]	A_44_P373389	0.00789866	up	1.13492	Rn.6129
LOC361100	similar to topoisomerase (DNA) II beta	PREDICTED: Rattus norvegicus similar to topoisomerase (DNA) II beta (LOC361100), mRNA [XM_001067768]	A_44_P467090	0.0338935	up	1.07273	Rn.104585
Ppbp	pro-platelet basic protein (chemokine (C-X-C motif) ligand 7)	Rattus norvegicus pro-platelet basic protein (chemokine (C-X-C motif) ligand 7) (Ppbp), mRNA [NM_153721]	A_42_P719607	0.0190147	up	3.70238	Rn.67082
Car9	carbonic anhydrase 9	Rattus norvegicus carbonic anhydrase 9 (Car9), mRNA [NM_001107956]	A_44_P246105	0.00329772	up	1.15548	Rn.162391
		Q4RUH7_TETNG (Q4RUH7) Chromosome 1 SCAF14995, whole genome shotgun sequence. (Fragment), partial (3%) [TC631387]	A_44_P714868	0.0442443	down	1.43105
		AGENCOURT_17839057 NIH_MGC_238 Rattus norvegicus cDNA clone IMAGE:7133987 5', mRNA sequence [CK596059]	A_44_P831689	0.0462482	down	1.19513	Rn.200949
LOC364947	similar to histone 1, H2ai"		A_44_P667478	0.0120133	up	1.26618	chr19:14126091-14126150
		AA965220 UI-R-C0-gz-f-08-0-UI.s1 UI-R-C0 Rattus norvegicus cDNA clone UI-R-C0-gz-f-08-0-UI 3', mRNA sequence [AA965220]	A_44_P481551	0.00444435	up	1.09812	Rn.2460
Hnrnpl	heterogeneous nuclear ribonucleoprotein L	Rattus norvegicus heterogeneous nuclear ribonucleoprotein L (Hnrnpl), transcript variant 2, mRNA [NM_032619]	A_44_P496541	0.000781212	up	1.16347	Rn.33873
Hoxa9	homeobox A9	Rattus norvegicus homeobox A9 (Hoxa9), mRNA [NM_001109233]	A_44_P129029	0.0266532	up	1.14371	Rn.203714
		UI-R-CW0-bwi-f-11-0-UI.s1 UI-R-CW0 Rattus norvegicus cDNA clone UI-R-CW0-bwi-f-11-0-UI 3', mRNA sequence [BI274420]	A_44_P539566	0.0484824	up	1.26518	Rn.220214
Golt1a	golgi transport 1 homolog A (S. cerevisiae)	Rattus norvegicus golgi transport 1 homolog A (S. cerevisiae) (Golt1a), mRNA [NM_001109070]	A_44_P544835	0.0310595	up	1.12257	Rn.13207
Midn	midnolin	PREDICTED: Rattus norvegicus midnolin (predicted) (Midn_predicted), mRNA [XM_234902]	A_44_P405726	0.0305223	up	1.32223	Rn.45925
Zdhhc20	zinc finger, DHHC-type containing 20"		A_44_P788899	0.0467094	down	1.08084	chr15:36879369-36879310
			A_44_P762790	0.0116846	down	1.39183
Nphp1	nephronophthisis 1 (juvenile) homolog (human)	nephronophthisis 1 (juvenile) homolog [Source:RefSeq_peptide;Acc:NP_001099976] [ENSRNOT00000021198]	A_43_P17824	0.0279637	up	1.10679	Rn.32745
		BE099787 UI-R-BJ1-atq-c-03-0-UI.s1 UI-R-BJ1 Rattus norvegicus cDNA clone UI-R-BJ1-atq-c-03-0-UI 3', mRNA sequence [BE099787]	A_44_P305118	0.0357932	down	1.16637	Rn.92540
		Rattus norvegicus similar to Eukaryotic translation initiation factor 5A (eIF-5A) (eIF-4D) (Rev-binding factor) (LOC363547), mRNA [XM_343863]	A_44_P340451	0.0478032	up	1.34665
Psmd8	proteasome (prosome, macropain) 26S subunit, non-ATPase, 8"		A_44_P994027	0.0125761	up	1.22782	chr1:84310860-84310801
		PREDICTED: Rattus norvegicus leucine rich repeat containing 3B (predicted) (Lrrc3b_predicted), mRNA [XR_008527]	A_44_P450089	0.0122519	up	1.16356	Rn.46995
Plod2	procollagen lysine, 2-oxoglutarate 5-dioxygenase 2"		A_44_P409539	0.015145	down	1.83369	chr8:97622306-97622365
Unc119	UNC-119 homolog (C. elegans)	Rattus norvegicus UNC-119 homolog (C. elegans) (Unc119), mRNA [NM_017188]	A_42_P617594	0.0316926	up	1.13844	Rn.1609
C1s	complement component 1, s subcomponent"		A_44_P332422	0.0318566	down	1.12754	chr4:160736784-160736725
		AA999167 UI-R-C0-hm-f-05-0-UI.s1 UI-R-C0 Rattus norvegicus cDNA clone UI-R-C0-hm-f-05-0-UI 3', mRNA sequence [AA999167]	A_44_P925704	0.0297066	down	1.44039	Rn.47443
Anxa3	annexin A3	Rattus norvegicus annexin A3 (Anxa3), mRNA [NM_012823]	A_44_P325508	0.0401265	up	1.23483	Rn.6589
		EST347428 Rat gene index, normalized rat, norvegicus, Bento Soares Rattus norvegicus cDNA clone RGIDI34 5' end, mRNA sequence [AW916124]	A_44_P880302	0.0472259	up	1.12822	Rn.20827
		UI-R-CN1-cma-i-23-0-UI.s1 UI-R-CN1 Rattus norvegicus cDNA clone UI-R-CN1-cma-i-23-0-UI 3', mRNA sequence [BQ194305]	A_44_P171486	0.0428897	down	1.6738	Rn.15233
Prr12	proline rich 12	PREDICTED: Rattus norvegicus similar to KIAA1205 protein (predicted) (RGD1309896_predicted), mRNA [XM_341852]	A_44_P1020448	0.00987512	down	1.16374	Rn.17162
Mmp2	matrix metallopeptidase 2	Rattus norvegicus matrix metalloproteinase 2 (72 KDa type IV collagenase) (Mmp2), mRNA [NM_031054]	A_44_P361809	0.0272851	down	1.26127	Rn.6422
Cubn	cubilin (intrinsic factor-cobalamin receptor)	Rattus norvegicus cubilin (intrinsic factor-cobalamin receptor) (Cubn), mRNA [NM_053332]	A_44_P405130	0.0436623	up	1.11388	Rn.3236
Rcn1	reticulocalbin 1, EF-hand calcium binding domain"		A_44_P597431	0.0172829	down	1.36706	chr3:90833295-90833237
			A_44_P671422	0.0474246	down	1.20276
		BF283297 EST447888 Rat Gene Index, normalized rat, Rattus norvegicus cDNA Rattus norvegicus cDNA clone RGIDZ93 3' sequence, mRNA sequence [BF283297]	A_44_P441818	0.00028528	down	1.06847	Rn.8231
LOC290595	hypothetical gene supported by AF152002	Rattus norvegicus hypothetical gene supported by AF152002 (LOC290595), mRNA [NM_001106063]	A_44_P478144	0.0126414	up	1.64361	Rn.103148
Fam46b	family with sequence similarity 46, member B	Rattus norvegicus family with sequence similarity 46, member B (Fam46b), mRNA [NM_001107907]	A_44_P497121	0.0193718	down	1.07223	Rn.197286
Hirip3	HIRA interacting protein 3	Rattus norvegicus HIRA interacting protein 3 (Hirip3), mRNA [NM_001025725]	A_42_P841993	0.0301709	down	1.02391	Rn.12594
Arhgef3	Rho guanine nucleotide exchange factor (GEF) 3	Rho guanine nucleotide exchange factor (GEF) 3 [Source:RefSeq_peptide;Acc:NP_001099531] [ENSRNOT00000019511]	A_44_P105249	0.00555532	down	1.61288
Fgfr1	Fibroblast growth factor receptor 1	Rattus norvegicus Fibroblast growth factor receptor 1 (Fgfr1), mRNA [NM_024146]	A_44_P475197	0.00014365	up	1.17279	Rn.9797
		AI228830 EST225525 Normalized rat brain, Bento Soares Rattus sp. cDNA clone RBRDA08 3' end, mRNA sequence [AI228830]	A_44_P101652	0.0211402	up	1.0874	Rn.83595
Leprel2	leprecan-like 2	leprecan-like 2 [Source:RefSeq_peptide;Acc:NP_001100090] [ENSRNOT00000021578]	A_44_P539111	0.0475905	up	1.37995
RGD1307569	similar to Protein C21orf63 homolog precursor	PREDICTED: Rattus norvegicus similar to Protein C21orf63 homolog precursor (predicted) (RGD1307569_predicted), mRNA [XM_340966]	A_43_P17271	0.0114405	down	1.19302	Rn.2895
Robo4	roundabout homolog 4 (Drosophila)	Rattus norvegicus roundabout homolog 4 (Drosophila) (Robo4), mRNA [NM_181375]	A_44_P116237	0.00780932	up	1.16983	Rn.96119
		BF406235 UI-R-CA1-bjf-i-12-0-UI.s1 UI-R-CA1 Rattus norvegicus cDNA clone UI-R-CA1-bjf-i-12-0-UI 3', mRNA sequence [BF406235]	A_44_P237238	0.00428648	up	1.16021	Rn.211158
Kif16b	kinesin family member 16B	Rattus norvegicus kinesin family member 16B (Kif16b), mRNA [NM_001107783]	A_44_P246010	0.033711	down	1.75954	Rn.7029
Gpr116	G protein-coupled receptor 116	Rattus norvegicus G protein-coupled receptor 116 (Gpr116), mRNA [NM_139110]	A_44_P992535	0.0330006	up	1.20848	Rn.25073
		Rattus norvegicus memory related gene-8 (MRG-8) mRNA, partial sequence [U95154]	A_43_P16353	0.0435222	up	1.11073	Rn.214232
Casp3	caspase 3, apoptosis related cysteine protease"		A_44_P496262	0.0121891	up	1.54571	chr16:48948320-48948261
		HSNRF1S9 nuclear respiratory factor 1 {Homo sapiens} (exp=-1; wgp=0; cg=0), partial (51%) [TC584446]	A_44_P622841	0.0223644	down	1.17705
Ccnc	cyclin C	Rattus norvegicus cyclin C (Ccnc), mRNA [NM_001100472]	A_44_P475371	0.00745009	down	1.1993	Rn.106758
Pdia2	protein disulfide isomerase family A, member 2"		A_44_P282164	0.0198911	down	1.85733	chr10:15463498-15463439
		RGD1359684 protein. [Source:UniProtKB/TrEMBL;Acc:Q569A8] [ENSRNOT00000060256]	A_44_P194458	0.0255287	up	1.21978	Rn.102561
		DRACLD07 Rat DRG Library Rattus norvegicus cDNA clone DRACLD07 5', mRNA sequence [BG666397]	A_44_P587938	0.0494345	up	2.28089	Rn.19100
		Q5TX27_ANOGA (Q5TX27) ENSANGP00000028400 (Fragment), partial (5%) [TC616899]	A_44_P901846	0.0248452	down	1.37971
		GB	A_44_P158837	0.0371042	up	1.76395
		AW141192 EST291228 Normalized rat brain, Bento Soares Rattus sp. cDNA clone RGIBF21 5' end similar to tight junction protein zo-1, mRNA sequence [AW141192]	A_42_P639149	0.0445597	up	1.10139	Rn.101871
			A_44_P739541	0.0183985	up	1.79359
		FM094520 etnofat Rattus norvegicus cDNA clone etnofatP0029K23 5', mRNA sequence [FM094520]	A_44_P921644	0.0309037	down	1.6143	Rn.206240
Megf6	multiple EGF-like-domains 6	Rattus norvegicus multiple EGF-like-domains 6 (Megf6), mRNA [NM_022955]	A_42_P607202	0.0154162	up	1.57957	Rn.195598
Clasp1	cytoplasmic linker associated protein 1	Rattus norvegicus cytoplasmic linker associated protein 1, mRNA (cDNA clone IMAGE:7321221), partial cds [BC087721]	A_44_P393064	0.0193887	up	1.13382	Rn.105840
		CA507265 UI-R-FS1-cqj-j-16-0-UI.s1 NCI_CGAP_FS1 Rattus norvegicus cDNA clone IMAGE:7363794 3', mRNA sequence [CA507265]	A_44_P113273	0.00401703	up	1.16866	Rn.63
Pkp2	plakophilin 2	Rattus norvegicus plakophilin 2 (Pkp2), mRNA [NM_001100499]	A_44_P319349	0.0363283	up	1.23268	Rn.27944
Lasp1	LIM and SH3 protein 1	Rattus norvegicus LIM and SH3 protein 1 (Lasp1), mRNA [NM_032613]	A_44_P1039435	0.034866	down	1.16833	Rn.94195
		AA945841 EST201340 Normalized rat lung, Bento Soares Rattus sp. cDNA clone RLUAU88 3' end, mRNA sequence [AA945841]	A_44_P242773	4.61424e-05	down	1.21301	Rn.65864
			A_44_P595076	0.00241532	up	1.22649
Phlpb	phospholipase B	Rattus norvegicus phospholipase B (Phlpb), mRNA [NM_138898]	A_43_P13329	0.0450642	up	1.33252	Rn.91079
LOC499746	similar to hypothetical gene supported by AK097565; BC033939	Rattus norvegicus similar to hypothetical gene supported by AK097565; BC033939, mRNA (cDNA clone IMAGE:7132193), partial cds [BC100078]	A_44_P805862	0.0492152	up	1.06169	Rn.123031
Dapp1	dual adaptor of phosphotyrosine and 3-phosphoinositides	Rattus norvegicus dual adaptor of phosphotyrosine and 3-phosphoinositides (Dapp1), mRNA [NM_001108568]	A_44_P105304	0.0134452	up	1.36157	Rn.16615
Emp2	epithelial membrane protein 2	Rattus norvegicus epithelial membrane protein 2 (Emp2), mRNA [NM_001007721]	A_43_P13924	0.0220307	down	1.63627	Rn.21730
Nme6	non-metastatic cells 6, protein expressed in (nucleoside-diphosphate kinase)"		A_44_P180041	0.036645	up	1.15578	chr8:114211530-114211589
		BQ204181 UI-R-DN1-cmv-h-07-0-UI.s1 UI-R-DN1 Rattus norvegicus cDNA clone UI-R-DN1-cmv-h-07-0-UI 3', mRNA sequence [BQ204181]	A_44_P153463	0.0157946	up	1.05661	Rn.2990
Slc19a2	solute carrier family 19 (thiamine transporter), member 2"		A_44_P789739	0.0138197	down	1.2133	chr13:80030912-80030971
			A_44_P161493	0.0458068	up	1.13298
		AA899797 UI-R-E0-df-g-01-0-UI.s1 UI-R-E0 Rattus norvegicus cDNA clone UI-R-E0-df-g-01-0-UI 3', mRNA sequence [AA899797]	A_44_P140720	0.0383785	up	1.52881
H2-T23	histocompatibility 2, T region locus 23"		A_44_P128151	0.0250443	up	1.17284	chr20:2817942-2818001
		AA925350 UI-R-A1-ee-b-07-0-UI.s1 UI-R-A1 Rattus norvegicus cDNA clone UI-R-A1-ee-b-07-0-UI 3' similar to gi [AA925350]	A_44_P502711	0.00699241	down	1.15152	Rn.7327
Retnlg	resistin-like gamma	Rattus norvegicus resistin-like gamma (Retnlg), mRNA [NM_181625]	A_44_P341910	0.00884214	up	1.41467	Rn.90340
Olr441	olfactory receptor 441	Rattus norvegicus olfactory receptor 441 (Olr441), mRNA [NM_001000283]	A_44_P512936	0.0317063	up	1.16043	Rn.142989
Dync2li1	dynein cytoplasmic 2 light intermediate chain 1	Rattus norvegicus dynein cytoplasmic 2 light intermediate chain 1 (Dync2li1), mRNA [NM_001013940]	A_43_P23209	0.0193727	up	1.19546	Rn.12074
		Q2PHL5_HUMAN (Q2PHL5) Zinc finger protein, partial (38%) [TC615199]	A_44_P668113	0.0141342	down	1.35248
LOC293834	similar to type II keratin Kb14	PREDICTED: Rattus norvegicus similar to type II keratin Kb14 (LOC293834), mRNA [XR_006746]	A_44_P197018	0.0324553	up	1.2919	Rn.196909
			A_44_P735401	0.0419201	down	1.13981
		Thyroid hormone receptor beta-2 (Nuclear receptor subfamily 1 group A member 2). [Source:UniProtKB/Swiss-Prot;Acc:P37826] [ENSRNOT00000008752]	A_44_P194182	0.0312792	up	1.10158	Rn.88692
Gpbp1	GC-rich promoter binding protein 1	Rattus norvegicus GC-rich promoter binding protein 1 (Gpbp1), mRNA [NM_001106410]	A_44_P130226	0.0491023	down	1.18275	Rn.33325
		MMU17332 ribosomal protein L9 {Mus musculus} (exp=-1; wgp=0; cg=0), partial (12%) [TC634009]	A_44_P729463	0.0116058	up	1.16959
Apob48r	apolipoprotein B48 receptor	Rattus norvegicus apolipoprotein B48 receptor (Apob48r), mRNA [NM_001109154]	A_44_P194387	0.0464896	up	1.40707	Rn.107719
Isoc2b	isochorismatase domain containing 2b	Rattus norvegicus isochorismatase domain containing 2b (Isoc2b), mRNA [NM_001008367]	A_42_P770171	0.0332779	up	1.19637	Rn.1804
Mca32	mast cell antigen 32	Rattus norvegicus mast cell antigen 32 (Mca32), mRNA [NM_021585]	A_43_P12080	0.0431725	up	1.71976	Rn.40569
Rad23a	RAD23 homolog A (S. cerevisiae)	Rattus norvegicus RAD23 homolog A (S. cerevisiae) (Rad23a), mRNA [NM_001013190]	A_43_P10445	0.0192459	up	1.19322	Rn.105419
Akr1b8	aldo-keto reductase family 1, member B8"		A_44_P426107	0.0174644	up	1.27303	chr4:61724364-61725032
		AI547716 UI-R-C3-th-h-05-0-UI.s1 UI-R-C3 Rattus norvegicus cDNA clone UI-R-C3-th-h-05-0-UI 3', mRNA sequence [AI547716]	A_44_P221500	0.000840374	up	1.10711	Rn.9886
RGD1307055	similar to hypothetical protein FLJ22490	Rattus norvegicus similar to hypothetical protein FLJ22490 (LOC362472), mRNA [XM_342793]	A_44_P539114	0.0342655	down	1.22562	Rn.34473
LOC301126	similar to scaffold attachment factor B2	PREDICTED: Rattus norvegicus similar to Scaffold attachment factor B2 (LOC301126), mRNA [XR_007870]	A_44_P1000400	0.0256946	down	1.20197	Rn.107303
LOC308990	hypothetical protein LOC308990	Rattus norvegicus hypothetical protein LOC308990 (LOC308990), mRNA [NM_001025001]	A_44_P393696	0.00269049	up	1.21943	Rn.98391
		Transient receptor potential channel 3-like protein (Fragment). [Source:UniProtKB/TrEMBL;Acc:Q8VI29] [ENSRNOT00000046700]	A_43_P15426	0.0338525	down	1.1502
Sipa1	signal-induced proliferation-associated 1	Rattus norvegicus signal-induced proliferation-associated 1 (Sipa1), mRNA [NM_001004089]	A_44_P433259	0.034276	up	1.29184	Rn.24935
Cebpe	CCAAT/enhancer binding protein (C/EBP), epsilon"		A_43_P15533	0.0426357	up	1.26678	chr15:32788104-32788045
Golga2	golgi autoantigen, golgin subfamily a, 2"		A_42_P480082	0.0272922	down	1.25299	chr3:11434126-11434185
Frs3	fibroblast growth factor receptor substrate 3	Rattus norvegicus fibroblast growth factor receptor substrate 3 (Frs3), mRNA [NM_001017382]	A_44_P307265	0.005334	up	1.09001	Rn.34398
Tnks2	tankyrase, TRF1-interacting ankyrin-related ADP-ribose polymerase 2"		A_44_P112149	0.0244169	down	1.23896	chr1:241153392-241156053
Olr315	olfactory receptor 315	Rattus norvegicus olfactory receptor 315 (Olr315), mRNA [NM_001000243]	A_44_P294756	0.0404348	down	1.20777	Rn.141724
		BF386706 UI-R-CA1-bbg-e-07-0-UI.s1 UI-R-CA1 Rattus norvegicus cDNA clone UI-R-CA1-bbg-e-07-0-UI 3', mRNA sequence [BF386706]	A_44_P266654	0.00156883	down	1.43867	Rn.161898
		AI100828 EST210117 Normalized rat brain, Bento Soares Rattus sp. cDNA clone RBRBB30 3' end, mRNA sequence [AI100828]	A_44_P376735	0.0144274	up	1.29745	Rn.64585
Ccdc76	coiled-coil domain containing 76	Rattus norvegicus coiled-coil domain containing 76 (Ccdc76), mRNA [NM_001033902]	A_44_P351766	0.0265215	down	1.36823	Rn.154930
			A_44_P760330	0.0434587	up	1.25736
Numb	numb homolog (Drosophila)	Rattus norvegicus numb isoform i/i mRNA, complete cds, alternatively spliced. [DQ336705]	A_44_P538526	0.00910738	up	1.16157	Rn.102078
			A_44_P318999	0.0308975	up	1.27509
Olr868	olfactory receptor 868	Rattus norvegicus olfactory receptor 868 (Olr868), mRNA [NM_001000821]	A_44_P344205	0.0126512	up	1.10552	Rn.143172
		Rattus norvegicus chromosome 3, 25 clones, strain BN/SsNHsdMCW RNOR03275191, whole genome shotgun sequence [AABR03025850]	A_44_P315218	0.0196265	up	1.7569
Evi1	ecotropic viral integration site 1	Rattus norvegicus ecotropic viral integration site 1 (Evi1), mRNA [NM_001106423]	A_44_P730248	0.00263448	down	1.54045	Rn.20198
Lrp1	low density lipoprotein-related protein 1 (alpha-2-macroglobulin receptor)	Lrp1 protein (Fragment). [Source:UniProtKB/TrEMBL;Acc:Q5I0H1] [ENSRNOT00000031005]	A_44_P375553	0.0296544	down	1.08158	Rn.22436
Fn1	fibronectin 1	Rattus norvegicus fibronectin 1 (Fn1), mRNA [NM_019143]	A_44_P210568	0.0299767	down	1.66261	Rn.1604
			A_44_P576465	0.0413344	up	1.20288
Snai1	snail homolog 1 (Drosophila)	Rattus norvegicus snail homolog 1 (Drosophila) (Snai1), mRNA [NM_053805]	A_44_P328087	0.0207364	up	1.2238	Rn.8008
G6pc3	glucose 6 phosphatase, catalytic, 3"		A_44_P301512	0.0169059	up	1.15794	chr10:91262728-91262787
RGD1565514	similar to RIKEN cDNA 4933424A10 gene	PREDICTED: Rattus norvegicus similar to RIKEN cDNA 4933424A10 gene (predicted) (RGD1565514_predicted), mRNA [XM_001058342]	A_44_P466671	0.0447895	down	1.28766
Acpl2	acid phosphatase-like 2	Rattus norvegicus acid phosphatase-like 2 (Acpl2), mRNA [NM_001007710]	A_44_P609899	0.0478188	up	1.21848	Rn.9589
		Q7TQ12_RAT (Q7TQ12) Aa1114, partial (9%) [TC617673]	A_44_P944786	0.0486591	down	1.3421
Trpm1	transient receptor potential cation channel, subfamily M, member 1"		A_44_P102746	0.0210322	up	1.10732	chr1:118700409-118700468
			A_44_P575807	0.0230716	up	1.11745
			A_44_P417220	0.000265813	down	1.41346
Rmt1	mammary cancer associated protein RMT-1	Rattus norvegicus mammary cancer associated protein RMT-1 (Rmt1), mRNA [NM_145088]	A_43_P13405	0.00889248	up	1.21028	Rn.81216
		AI013718 EST208393 Normalized rat spleen, Bento Soares Rattus sp. cDNA clone RSPBS06 3' end, mRNA sequence [AI013718]	A_44_P296473	0.022727	up	1.78428	Rn.107334
			A_44_P932768	0.0259608	up	1.20765
Fnta	farnesyltransferase, CAAX box, alpha"		A_44_P330479	0.0155842	down	1.07617	chr16:70457855-70457914
RGD1311475	similar to FLJ00354 protein	PREDICTED: Rattus norvegicus similar to FLJ00354 protein (predicted) (RGD1311475_predicted), mRNA [XM_001072042]	A_44_P412427	0.00777163	up	1.43106	Rn.198549
		BF556006 UI-R-A1-dz-b-02-0-UI.r1 UI-R-A1 Rattus norvegicus cDNA clone UI-R-A1-dz-b-02-0-UI 5', mRNA sequence [BF556006]	A_44_P455271	0.0374314	down	1.25398	Rn.9033
Gdf6	growth differentiation factor 6	Rattus norvegicus growth differentiation factor 6 (Gdf6), mRNA [NM_001013038]	A_44_P334900	0.0142984	up	1.15268	Rn.49815
			A_44_P869863	0.0149812	down	1.21761
		UI-R-FS1-cqd-d-04-0-UI.s1 UI-R-FS1 Rattus norvegicus cDNA clone UI-R-FS1-cqd-d-04-0-UI 3', mRNA sequence [CA507699]	A_44_P762552	0.0151074	up	1.12176	Rn.213938
Tank	TRAF family member-associated NFKB activator	Rattus norvegicus TRAF family member-associated NFKB activator (Tank), mRNA [NM_145788]	A_44_P111575	0.037521	up	1.15898	Rn.89906
Tmem63c	transmembrane protein 63c	Rattus norvegicus transmembrane protein 63c (Tmem63c), mRNA [NM_001108045]	A_44_P197064	0.0490684	down	2.32724	Rn.47482
Mmp24	matrix metallopeptidase 24	Rattus norvegicus matrix metallopeptidase 24 (Mmp24), mRNA [NM_031757]	A_43_P12665	0.00551651	up	1.74578	Rn.3117
		BF285249 EST449840 Rat Gene Index, normalized rat, Rattus norvegicus cDNA Rattus norvegicus cDNA clone RGIFC44 3' sequence, mRNA sequence [BF285249]	A_44_P420264	0.0251422	down	1.20078	Rn.14926
		RIKEN cDNA 4930562C15 gene Gene [Source:MGI Symbol;Acc:MGI:1926059] [ENSRNOT00000032371]	A_44_P575152	0.0315037	up	1.0977
Gng5	guanine nucleotide binding protein (G protein), gamma 5"		A_44_P1045960	0.014326	up	1.2189	chr2:244706562-244706621
Slc12a6	solute carrier family 12, member 6"		A_44_P508254	0.0213248	up	1.21883	chr3:98180471-98180528
RGD1562317	similar to expressed sequence AW212394	Rattus norvegicus similar to expressed sequence AW212394 (RGD1562317), mRNA [NM_001106911]	A_44_P324340	0.0367516	up	1.08921	Rn.21418
		Rattus norvegicus clone S34-C mRNA sequence [AY623039]	A_44_P651631	0.0147105	down	1.12608	Rn.124657
		AA892810 EST196613 Normalized rat kidney, Bento Soares Rattus sp. cDNA clone RKIAX55 3' end, mRNA sequence [AA892810]	A_44_P164337	0.0103024	up	1.1322	Rn.10293
Rin2	Ras and Rab interactor 2	Rattus norvegicus Ras and Rab interactor 2 (Rin2), mRNA [NM_001107786]	A_44_P680341	0.0296458	down	1.47768	Rn.34193
			A_44_P321089	0.0223613	up	1.11192
Ranbp17	RAN binding protein 17	Rattus norvegicus RAN binding protein 17 (Ranbp17), mRNA [NM_001106994]	A_44_P452894	0.0465002	down	1.12264	Rn.101744
LOC302199	similar to spermatogenesis associated glutamate (E)-rich protein 4d	DRABAD11 Rat DRG Library Rattus norvegicus cDNA clone DRABAD11 5', mRNA sequence [BG664185]	A_44_P103127	0.0449243	down	1.18234	Rn.154540
		AI169417 EST215267 Normalized rat kidney, Bento Soares Rattus sp. cDNA clone RKIBS13 3' end, mRNA sequence [AI169417]	A_44_P549847	0.0380617	up	1.22594	Rn.1383
			A_44_P638119	0.0174105	up	1.18337
LOC367592	hypothetical LOC367592	PREDICTED: Rattus norvegicus hypothetical LOC367592 (LOC367592), mRNA [XM_346222]	A_44_P384749	0.0205297	down	1.71912
Tnfsf15	tumor necrosis factor (ligand) superfamily, member 15"		A_44_P515211	0.0353227	up	1.10565	chr5:80700501-80700442
		UI-R-DK0-cec-b-07-0-UI.s1 UI-R-DK0 Rattus norvegicus cDNA clone UI-R-DK0-cec-b-07-0-UI 3', mRNA sequence [BI294788]	A_44_P516820	0.0499838	down	1.15764	Rn.24195
		AI639382 rx01995s Rat mixed-tissue library Rattus norvegicus cDNA clone rx01995 3', mRNA sequence [AI639382]	A_44_P863291	0.00105435	up	1.20573
Klk9	kallikrein related-peptidase 9	Rattus norvegicus kallikrein related-peptidase 9 (Klk9), mRNA [NM_001106253]	A_44_P557626	0.0453281	up	1.20438	Rn.218609
			A_44_P328565	0.0269919	up	1.24074
Snrp70	U1 small nuclear ribonucleoprotein polypeptide A	Rattus norvegicus U1 small nuclear ribonucleoprotein polypeptide A (Snrp70), mRNA [NM_001108483]	A_43_P20085	0.00171495	down	1.15113	Rn.203159
		PREDICTED: Rattus norvegicus similar to leucine rich repeat and coiled-coil domain containing 1 (LOC678993), mRNA [XM_001054150]	A_44_P297501	0.029284	up	1.1449	Rn.198582
Rshl3	radial spokehead-like 3	Rattus norvegicus radial spokehead-like 3 (Rshl3), mRNA [NM_001107629]	A_44_P175758	0.0160389	up	1.47538	Rn.100424
			A_44_P902434	0.0318102	up	1.10946
Bgn	biglycan	Rattus norvegicus biglycan (Bgn), mRNA [NM_017087]	A_43_P11812	0.0233477	down	1.504	Rn.783
		AI103920 EST213209 Normalized rat heart, Bento Soares Rattus sp. cDNA clone RHEBV16 3' end, mRNA sequence [AI103920]	A_44_P512166	0.0486671	up	1.63629	Rn.54399
			A_44_P621856	0.0238287	up	1.10221
Agfg1	ArfGAP with FG repeats 1	Rattus norvegicus ArfGAP with FG repeats 1 (Agfg1), mRNA [NM_001135596]	A_44_P323012	0.0188216	up	1.19318	Rn.3734
Susd3	sushi domain containing 3	Rattus norvegicus sushi domain containing 3 (Susd3), mRNA [NM_001107341]	A_42_P601961	0.00745904	up	1.7321	Rn.3005
		UI-R-DK0-ceb-f-08-0-UI.s1 UI-R-DK0 Rattus norvegicus cDNA clone UI-R-DK0-ceb-f-08-0-UI 3', mRNA sequence [BI294750]	A_44_P188950	0.0372281	up	1.07077	Rn.203230
Npbwr1	neuropeptides B/W receptor 1	Rattus norvegicus neuropeptides B/W receptor 1 (Npbwr1), mRNA [NM_001014784]	A_44_P424405	0.0174847	up	1.19161	Rn.140960
		AA955483 UI-R-A1-ex-f-07-0-UI.s1 UI-R-A1 Rattus norvegicus cDNA clone UI-R-A1-ex-f-07-0-UI 3' similar to gi [AA955483]	A_44_P136569	0.00874845	up	1.18848	Rn.8793
			A_44_P609350	0.000249641	up	1.14047
Brunol5	bruno-like 5, RNA binding protein (Drosophila)"		A_44_P180696	0.0392686	up	1.15114	chr7:9732235-9732294
		RUVC_PSEF5 (Q4K7D7) Crossover junction endodeoxyribonuclease ruvC (Holliday junction nuclease ruvC) (Holliday juction resolvase ruvC) , partial (9%) [TC591147]	A_42_P822764	0.0467496	down	1.29967
		Rattus norvegicus similar to 40S ribosomal protein S16 (LOC364062), mRNA [XM_344179]	A_44_P346877	0.0419824	up	1.15566
			A_44_P702222	0.00474604	down	1.82817
		Q3NBG0_9PROT (Q3NBG0) Formamidopyrimidine-DNA glycolase , partial (6%) [TC608910]	A_44_P808472	0.00148115	down	1.45024
		AW141214 EST291250 Normalized rat brain, Bento Soares Rattus sp. cDNA clone RGIBF96 5' end similar to CD1 integrin alpha v subunit, mRNA sequence [AW141214]	A_44_P973249	0.022003	down	1.21261	Rn.23339
		Q2U304_ASPOR (Q2U304) Predicted protein, partial (4%) [TC627736]	A_44_P637384	0.0185378	down	1.57976
Mapk11	mitogen-activated protein kinase 11	Rattus norvegicus mitogen-activated protein kinase 11 (Mapk11), mRNA [NM_001109532]	A_44_P449929	0.0157178	up	1.16151	Rn.45869
Rnase1l1	ribonuclease, RNase A family, 1-like 1 (pancreatic)"		A_44_P292730	0.0206899	up	1.25093	chr15:27099828-27099769
LOC502549	similar to TD and POZ domain containing 2	PREDICTED: Rattus norvegicus similar to TD and POZ domain containing 2 (LOC502549), mRNA [XR_006517]	A_44_P224924	0.0191223	up	1.15958	Rn.197908
Cdkl4	cyclin-dependent kinase-like 4	PREDICTED: Rattus norvegicus similar to Cyclin-dependent kinase-like 4 (LOC503009), mRNA [XM_578522]	A_44_P126465	0.027276	up	1.09463	Rn.198188
		AI044170 UI-R-C1-jy-a-05-0-UI.s1 UI-R-C1 Rattus norvegicus cDNA clone UI-R-C1-jy-a-05-0-UI 3', mRNA sequence [AI044170]	A_44_P740324	0.0333356	down	1.06931
Sms	spermine synthase	Rattus norvegicus spermine synthase (Sms), mRNA [NM_001033899]	A_44_P323914	0.0178489	down	1.38326	Rn.103619
Sema6a	sema domain, transmembrane domain (TM), and cytoplasmic domain, (semaphorin) 6A"		A_44_P401498	0.00355276	up	1.17255	chr18:41545711-41545652
Epo	erythropoietin	Rattus norvegicus erythropoietin (Epo), mRNA [NM_017001]	A_44_P320709	0.0196021	up	1.26514	Rn.11365
RGD1311499	similar to hypothetical protein BC013995	Rattus norvegicus similar to hypothetical protein BC013995 (RGD1311499), mRNA [NM_001128185]	A_42_P458060	0.0309314	up	1.18057	Rn.204828
		PREDICTED: Rattus norvegicus similar to TBC1 domain family, member 8, transcript variant 1 (LOC680133), mRNA [XM_001055675]	A_44_P698940	0.0140915	up	1.51892	Rn.205305
Abcc8	ATP-binding cassette, sub-family C (CFTR/MRP), member 8"		A_43_P11674	0.00951285	down	1.31494	chr1:96625179-96624949
Vom2r36	vomeronasal 2 receptor, 36"		A_44_P506113	0.00830289	up	1.15244	chr1:73172654-73172595
Snph	syntaphilin	Rattus norvegicus syntaphilin (Snph), mRNA [NM_001106525]	A_44_P229581	0.0485706	up	1.0804	Rn.133817
		AGENCOURT_17890971 NIH_MGC_238 Rattus norvegicus cDNA clone IMAGE:7132856 5', mRNA sequence [CK600897]	A_44_P226500	0.0281229	up	1.47839	Rn.165363
Lima1	LIM domain and actin binding 1	Epithelial protein lost in neoplasm isoform beta (Fragment). [Source:UniProtKB/TrEMBL;Acc:Q6J4T4] [ENSRNOT00000026265]	A_44_P391939	0.0424415	down	1.19006	Rn.135294
		Q3F8L7_9BURK (Q3F8L7) Pyruvate decarboxylase, partial (4%) [TC599815]	A_44_P824467	0.0218136	down	1.68134
Olr697	olfactory receptor 697	Rattus norvegicus olfactory receptor 697 (Olr697), mRNA [NM_001001064]	A_44_P320724	0.0299456	up	1.1579	Rn.142813
Olr866	olfactory receptor 866	Rattus norvegicus olfactory receptor 866 (Olr866), mRNA [NM_001000411]	A_44_P407282	0.0145355	up	1.18099	Rn.143174
Npepps	aminopeptidase puromycin sensitive	Rattus norvegicus aminopeptidase puromycin sensitive (Npepps), mRNA [NM_080395]	A_44_P348983	0.00780877	down	1.24038	Rn.12214
			A_44_P914219	0.0270184	up	1.25631
Olr1195	olfactory receptor 1195	Rattus norvegicus olfactory receptor 1195 (Olr1195), mRNA [NM_001001081]	A_44_P489330	0.0135865	up	1.06714	Rn.143562
Nkx6-1	NK6 homeobox 1	Rattus norvegicus NK6 homeobox 1 (Nkx6-1), mRNA [NM_031737]	A_43_P12656	0.00661189	down	3.07492	Rn.11387
Eif2ak4	eukaryotic translation initiation factor 2 alpha kinase 4	eukaryotic translation initiation factor 2 alpha kinase 4 (predicted) [Source:RefSeq_peptide;Acc:NP_001099214] [ENSRNOT00000009222]	A_44_P1054501	0.0301589	down	1.26772
LOC364164	hypothetical LOC364164	Rattus norvegicus similar to RIKEN cDNA 1700001E04 (LOC364164), mRNA [XM_344247]	A_44_P210676	0.0272582	up	1.59141
		Q3JQF2_BURP1 (Q3JQF2) Cyclic nucleotide-binding domain protein, partial (11%) [TC633085]	A_44_P841775	0.00146615	down	2.36305
		BF389876 UI-R-BS2-bdp-g-02-0-UI.s1 UI-R-BS2 Rattus norvegicus cDNA clone UI-R-BS2-bdp-g-02-0-UI 3', mRNA sequence [BF389876]	A_44_P271353	0.0412829	up	1.1709	Rn.103207
Gdf5	growth differentiation factor 5	PREDICTED: Rattus norvegicus growth differentiation factor 5 (Gdf5), mRNA [XM_001066344]	A_44_P306581	0.0223665	up	1.21353	Rn.127822
Sh3bp5	SH3-domain binding protein 5 (BTK-associated)	Rattus norvegicus SH3-domain binding protein 5 (BTK-associated) (Sh3bp5), mRNA [NM_054011]	A_44_P423662	0.0152481	down	1.24733	Rn.163321
		AGENCOURT_70342463 NIH_MGC_368 Rattus norvegicus cDNA clone IMAGE:8376762 5', mRNA sequence [DY570167]	A_44_P729564	0.0359905	up	1.59389	Rn.122139
		PREDICTED: Rattus norvegicus similar to channel, sperm associated 4 (predicted) (RGD1565213_predicted), mRNA [XM_342941]	A_44_P541538	0.026353	up	1.17722	Rn.211927
Sec1	secretory blood group 1	Rattus norvegicus secretory blood group 1 (Sec1), mRNA [NM_001135584]	A_44_P294914	0.0124703	up	1.23955	Rn.90039
Synj2	synaptojanin 2	Rattus norvegicus synaptojanin 2 (Synj2), transcript variant 3, mRNA [NM_032071]	A_42_P753215	0.0117025	down	1.4502	Rn.10868
Bdkrb2	bradykinin receptor B2	Rattus norvegicus B2 bradykinin receptor mRNA, complete cds. [M59967]	A_42_P758810	0.034581	up	1.15841	Rn.9845
Tyw3	tRNA-yW synthesizing protein 3 homolog (S. cerevisiae)	PREDICTED: Rattus norvegicus similar to RIKEN cDNA 5230400J09 (predicted) (RGD1559623_predicted), mRNA [XM_575065]	A_44_P713838	0.0016276	down	1.3887	Rn.43835
Lgals7	lectin, galactoside-binding, soluble, 7"		A_44_P236187	0.0147035	up	1.27308	chr1:83969453-83969855
		Rattus norvegicus similar to 60S RIBOSOMAL PROTEIN L29 (P23) (LOC298973), mRNA [XM_213066]	A_44_P483013	0.0117107	up	1.26343
			A_44_P627694	0.044793	down	1.83581
Suclg1	succinate-CoA ligase, alpha subunit"		A_44_P399999	0.0258855	down	1.17034	chr4:106601409-106601468
			A_44_P984693	0.0157597	up	1.20943
RGD1559590	similar to glyceraldehyde-3-phosphate dehydrogenase (phosphorylating) (EC 1.2.1.12)	PREDICTED: Rattus norvegicus similar to glyceraldehyde-3-phosphate dehydrogenase (phosphorylating) (EC 1.2.1.12) (predicted) (RGD1559590_predicted), mRNA [XM_001072259]	A_44_P114919	0.0436241	up	1.30131
			A_44_P340040	0.0353312	up	1.10007
		PREDICTED: Rattus norvegicus similar to Integrin alpha-IIb precursor (Platelet membrane glycoprotein IIb) (GPalpha IIb) (GPIIb) (CD41 antigen) (LOC685269), mRNA [XM_001063315]	A_44_P128951	0.00511672	up	1.43601	Rn.128177
RGD1563157	similar to 60S ribosomal protein L35	PREDICTED: Rattus norvegicus similar to 60S ribosomal protein L35 (predicted) (RGD1563157_predicted), mRNA [XM_001074453]	A_44_P171196	0.0184096	up	1.28106
Cdcp2	CUB domain containing protein 2	Rattus norvegicus similar to hypothetical protein D030010E02 (LOC298306), mRNA [XM_233272]	A_44_P206381	0.00438403	up	1.16325	Rn.195582
			A_44_P718534	0.022034	down	1.48075
Fut2	fucosyltransferase 2 (secretor status included)	Rattus norvegicus fucosyltransferase 2 (secretor status included) (Fut2), mRNA [NM_031635]	A_44_P262324	0.00614818	up	1.1791	Rn.10678
Olr1343	olfactory receptor 1343	Rattus norvegicus olfactory receptor 1343 (Olr1343), mRNA [NM_001001088]	A_44_P388745	0.0451612	up	1.34707	Rn.143635
		RVL16561 Wackym-Soares normalized rat vestibular cDNA library Rattus norvegicus cDNA 5', mRNA sequence [DV724500]	A_44_P327781	0.0216558	down	1.37876	Rn.94179
		RVL7602 Wackym-Soares normalized rat vestibular cDNA library Rattus norvegicus cDNA 5', mRNA sequence [DV717140]	A_44_P336148	0.0447602	down	1.85667	Rn.16559
Syt5	synaptotagmin V	Rattus norvegicus synaptotagmin V (Syt5), mRNA [NM_019350]	A_43_P12034	0.014311	up	1.12665	Rn.11030
Tmem108	transmembrane protein 108	PREDICTED: Rattus norvegicus similar to mucin 7, salivary (predicted) (RGD1311530_predicted), mRNA [XM_217247]	A_44_P168875	0.00717045	up	1.91637	Rn.44026
Tjp2	tight junction protein 2	Rattus norvegicus tight junction protein 2 (Tjp2), mRNA [NM_053773]	A_44_P484836	0.00203686	down	1.25269	Rn.10965
Mrgpre	MAS-related GPR, member E"		A_43_P11401	0.0405109	up	1.05463	chr1:204171738-204171679
RGD1305311	similar to hypothetical protein FLJ22527	PREDICTED: Rattus norvegicus similar to hypothetical protein FLJ22527 (predicted) (RGD1305311_predicted), mRNA [XM_237386]	A_44_P558188	0.0064446	up	1.07545	Rn.163088
		Rattus norvegicus similar to hypothetical protein 24432 (LOC307798), mRNA [XM_226409]	A_44_P299953	0.0412282	up	1.17788
Tuba3a	tubulin, alpha 3A"		A_44_P810132	0.048349	up	1.1034	chr4:161399136-161399077
		Q4S3M0_TETNG (Q4S3M0) Chromosome 1 SCAF14749, whole genome shotgun sequence. (Fragment), partial (4%) [TC608711]	A_44_P639519	0.0351766	down	1.59893
		Rattus norvegicus chromosome 20, major histocompatibility complex, assembled from 40 BACs, strain Brown Norway (BN/ssNHsd), RT1n haplotype; segment 1/11 [BX883042]	A_44_P355149	0.00790908	up	1.2638	Rn.38181
		AW917950 EST349254 Rat gene index, normalized rat, norvegicus, Bento Soares Rattus norvegicus cDNA clone RGIEK49 5' end, mRNA sequence [AW917950]	A_44_P348778	0.041517	down	1.48027	Rn.23323
Trim2	tripartite motif protein 2	Rattus norvegicus tripartite motif protein 2 (Trim2), mRNA [NM_001108552]	A_44_P761041	0.0252604	down	1.35822	Rn.16973
P2ry13	purinergic receptor P2Y, G-protein coupled, 13"		A_44_P1010416	0.0241497	up	1.12451	chr2:148600731-148600672
		CB547787 AMGNNUC:NRDG1-00035-H1-A nrdg1 (10855) Rattus norvegicus cDNA clone nrdg1-00035-h1 5', mRNA sequence [CB547787]	A_44_P291456	0.0451289	down	1.32302	Rn.92564
Csnk1a1	casein kinase 1, alpha 1"		A_43_P12873	0.0220021	down	1.33779	chr18:57560723-57561105
RGD1563579	similar to 60S ribosomal protein L29 (P23)	PREDICTED: Rattus norvegicus similar to 60S ribosomal protein L29 (P23) (predicted) (RGD1563579_predicted), mRNA [XM_001061078]	A_44_P192364	0.00886313	up	1.25966
Car2	carbonic anhydrase II	Rattus norvegicus carbonic anhydrase II (Car2), mRNA [NM_019291]	A_42_P545943	0.00254253	up	2.69495	Rn.26083
Rag1ap1	recombination activating gene 1 activating protein 1	Rattus norvegicus recombination activating gene 1 activating protein 1 (Rag1ap1), mRNA [NM_001106445]	A_44_P175621	0.00833191	down	1.13426	Rn.823
Stmn4	stathmin-like 4	Rattus norvegicus stathmin-like 4 (Stmn4), mRNA [NM_019176]	A_44_P247923	0.0498544	up	1.70104	Rn.5658
Slc2a4	solute carrier family 2 (facilitated glucose transporter), member 4"		A_44_P477406	0.00312726	up	1.23753	chr10:56786920-56786861
			A_44_P946518	0.0417119	down	1.0861
			A_44_P606523	0.0136791	up	1.2186
Crlf1	cytokine receptor-like factor 1	Rattus norvegicus cytokine receptor-like factor 1 (Crlf1), mRNA [NM_001106074]	A_43_P17059	0.0414549	down	1.1615	Rn.38637
Grlf1	glucocorticoid receptor DNA binding factor 1	Rattus norvegicus similar to Glucocorticoid receptor DNA binding factor 1 (GAP-associated protein p190) (LOC308389), mRNA [XM_218408]	A_43_P20341	0.0193196	up	1.5063	Rn.16508
		KCNN1_RAT (P70606) Small conductance calcium-activated potassium channel protein 1 (SK1), complete [TC638722]	A_44_P609103	0.0183335	down	1.08655
		PREDICTED: Rattus norvegicus similar to Pleckstrin homology domain-containing family G member 1 (LOC679812), mRNA [XM_001054556]	A_44_P288252	0.0387539	up	1.47003	Rn.214875
Gmppa	GDP-mannose pyrophosphorylase A	Rattus norvegicus GDP-mannose pyrophosphorylase A (Gmppa), mRNA [NM_001025056]	A_44_P530637	0.00970052	up	1.17331	Rn.7577
Dync1i1	dynein cytoplasmic 1 intermediate chain 1	Rattus norvegicus dynein cytoplasmic 1 intermediate chain 1 (Dync1i1), mRNA [NM_019234]	A_44_P313810	0.0434997	down	2.32846	Rn.11273
Smg6	Smg-6 homolog, nonsense mediated mRNA decay factor (C. elegans)"		A_44_P363095	0.0201582	down	2.38973	chr10:62439267-62439326
Wdr41	WD repeat domain 41	Rattus norvegicus WD repeat domain 41 (Wdr41), mRNA [NM_001108541]	A_44_P975830	0.018908	up	1.09647	Rn.146022
		AA799326 EST188823 Normalized rat heart, Bento Soares Rattus sp. cDNA clone RHEAA33 3' end similar to fatty acid transport protein, mRNA sequence [AA799326]	A_44_P503215	0.0340298	up	1.36649	Rn.102418
Ncf4	neutrophil cytosolic factor 4	Rattus norvegicus neutrophil cytosolic factor 4 (Ncf4), mRNA [NM_001127304]	A_44_P286788	0.0336127	up	1.56291	Rn.46120
LOC501515	similar to Zinc finger CCHC domain-containing protein 6	PREDICTED: Rattus norvegicus similar to Zinc finger CCHC domain-containing protein 6 (LOC501515), mRNA [XM_001060307]	A_44_P327515	0.0276185	down	1.49981	Rn.16458
		BF521809 UI-R-C2-nf-e-08-0-UI.r1 UI-R-C2 Rattus norvegicus cDNA clone UI-R-C2-nf-e-08-0-UI 5', mRNA sequence [BF521809]	A_44_P310134	0.0346056	down	1.12203	Rn.205206
		AI102249 EST211538 Normalized rat brain, Bento Soares Rattus sp. cDNA clone RBRCB09 3' end, mRNA sequence [AI102249]	A_44_P439981	0.000743162	down	1.10249	Rn.203450
		BF406637 UI-R-BJ2-bpv-d-07-0-UI.s1 UI-R-BJ2 Rattus norvegicus cDNA clone UI-R-BJ2-bpv-d-07-0-UI 3', mRNA sequence [BF406637]	A_44_P476236	0.0177992	down	1.17222	Rn.7586
Speg	SPEG complex locus	Rattus norvegicus similar to striated muscle-specific serine/threonine protein kinase (LOC363256), mRNA [XM_343596]	A_44_P539340	0.0235916	up	1.20497
		Rattus norvegicus chromosome 20, major histocompatibility complex, assembled from 40 BACs, strain Brown Norway (BN/ssNHsd), RT1n haplotype; segment 7/11 [BX883048]	A_44_P113551	0.0481345	up	1.11573	Rn.114
Mbp	myelin basic protein	Rattus norvegicus myelin basic protein (Mbp), transcript variant 1, mRNA [NM_001025291]	A_43_P11782	0.0340614	up	1.12925	Rn.63285
Hla-dma	major histocompatibility complex, class II, DM alpha"		A_42_P473314	0.0349177	up	1.26665	chr20:4844066-4843704
		RNKIR31 R.norvegicus mRNA for Kir3.1 protein [Y12259]	A_43_P12612	0.00901512	down	1.17	Rn.9809
		Q504U8_HUMAN (Q504U8) EGFR protein, partial (3%) [TC640452]	A_43_P10284	0.0225923	down	1.52033
LOC683751	similar to trophinin isoform 1	PREDICTED: Rattus norvegicus similar to trophinin isoform 1 (LOC683751), mRNA [XM_001067331]	A_43_P17126	0.0141512	up	1.2471	Rn.217187
		BF392884 UI-R-CA0-bfq-d-05-0-UI.s1 UI-R-CA0 Rattus norvegicus cDNA clone UI-R-CA0-bfq-d-05-0-UI 3', mRNA sequence [BF392884]	A_44_P364501	0.00600131	up	1.29397	Rn.17619
		AGENCOURT_114819031 NIH_MGC_433 Rattus norvegicus cDNA clone IMAGE:9098877 5', mRNA sequence [EV778543]	A_44_P880124	0.0292987	down	1.25764	Rn.154054
		Rattus norvegicus similar to Heterogeneous nuclear ribonucleoprotein A1 (Helix-destabilizing protein) (Single-strand binding protein) (hnRNP core protein A1) (HDP-1) (Topoisomerase-inhibitor suppressed) (LOC315412), mRNA [XM_235811]	A_44_P222829	0.0357748	up	1.1326
Dscam	Down syndrome cell adhesion molecule	Rattus norvegicus Down syndrome cell adhesion molecule (Dscam), mRNA [NM_133587]	A_42_P634560	0.0308033	up	1.21529	Rn.24399
Atpaf1	ATP synthase mitochondrial F1 complex assembly factor 1	Rattus norvegicus ATP synthase mitochondrial F1 complex assembly factor 1 (Atpaf1), nuclear gene encoding mitochondrial protein, mRNA [NM_001107959]	A_44_P265583	0.000985116	down	1.20666	Rn.18579
RGD1561029	similar to RIKEN cDNA 4930434E21	PREDICTED: Rattus norvegicus similar to RIKEN cDNA 4930434E21 (predicted) (RGD1561029_predicted), mRNA [XM_001067264]	A_44_P321021	0.0220777	up	1.0967
Rpl39	ribosomal protein L39	Rattus norvegicus ribosomal protein L39 (Rpl39), mRNA [NM_012875]	A_44_P1031534	0.00803721	up	1.29996	Rn.6172
Map2k4	mitogen activated protein kinase kinase 4	Rattus norvegicus mitogen activated protein kinase kinase 4 (Map2k4), mRNA [NM_001030023]	A_43_P19143	0.0275783	up	1.11184	Rn.198875
isg12(b)	putative ISG12(b) protein	Rattus norvegicus putative ISG12(b) protein (isg12(b)), mRNA [NM_206846]	A_43_P14036	0.00281104	up	1.78165	Rn.22509
Glg1	golgi apparatus protein 1	Rattus norvegicus golgi apparatus protein 1 (Glg1), mRNA [NM_017211]	A_44_P383965	0.0344746	down	1.10323	Rn.89086
LOC689188	similar to HBxAg transactivated protein 2	PREDICTED: Rattus norvegicus similar to HBxAg transactivated protein 2 (LOC684194), mRNA [XM_001069349]	A_44_P974975	0.0340943	down	1.1601	Rn.196482
		AI044121 UI-R-C1-jv-f-06-0-UI.s1 UI-R-C1 Rattus norvegicus cDNA clone UI-R-C1-jv-f-06-0-UI 3', mRNA sequence [AI044121]	A_44_P549055	0.0172237	down	1.57915	Rn.13277
		Hepatic leukemia factor. [Source:UniProtKB/Swiss-Prot;Acc:Q64709] [ENSRNOT00000055664]	A_44_P550397	0.0111665	down	1.22697	Rn.137741
		Rattus norvegicus similar to bA16L21.2.1 (novel DnaJ domain protein similar to Drosophila, C. elegans and Arabidopsis predicted proteins (isoform 1)) (LOC362526), mRNA [XM_342844]	A_44_P229661	0.0350917	down	1.17471
		PREDICTED: Rattus norvegicus similar to Myeloid [XR_006158]	A_44_P812382	0.0280578	down	1.0942	Rn.164602
LOC361990	similar to DKFZP547E1010 protein	Rattus norvegicus similar to DKFZP547E1010 protein (LOC361990), mRNA [NM_001014175]	A_44_P161467	0.0219307	down	1.41867	Rn.15859
Tgm1	transglutaminase 1, K polypeptide"		A_44_P399249	0.0141806	up	1.19767	chr15:33846658-33846599
		AW142892 EST293146 Normalized rat kidney, Bento Soares Rattus sp. cDNA clone RGIAX94 5' end, mRNA sequence [AW142892]	A_44_P696677	0.00675017	up	1.16816	Rn.41920
		AW914895 EST346199 Normalized rat ovary, Bento Soares Rattus sp. cDNA clone RGIBM02 5' end, mRNA sequence [AW914895]	A_42_P506453	0.0347501	up	1.20536	Rn.8475
		Rattus norvegicus similar to fibrous sheath-interacting protein 1 (LOC296074), mRNA [XM_215818]	A_43_P18479	0.00380374	up	1.16318
Smad7	SMAD family member 7	Rattus norvegicus SMAD family member 7 (Smad7), mRNA [NM_030858]	A_43_P15390	0.0225719	down	2.01131	Rn.29980
			A_44_P438726	0.043052	up	1.12765
		CA506349 UI-R-FJ0-cqb-c-14-0-UI.s1 UI-R-FJ0 Rattus norvegicus cDNA clone UI-R-FJ0-cqb-c-14-0-UI 3', mRNA sequence [CA506349]	A_44_P172449	0.0318755	up	1.15155	Rn.216397
Akr1c13	aldo-keto reductase family 1, member C13"		A_44_P109562	0.000135873	down	1.29233	chr17:77216692-77215345
Snrp70	U1 small nuclear ribonucleoprotein polypeptide A	Rattus norvegicus U1 small nuclear ribonucleoprotein polypeptide A, mRNA (cDNA clone MGC:189347 IMAGE:9089731), complete cds [BC167051]	A_44_P1012690	0.0439668	down	1.68844	Rn.203159
Parg	poly (ADP-ribose) glycohydrolase	Rattus norvegicus poly (ADP-ribose) glycohydrolase (Parg), mRNA [NM_031339]	A_44_P503570	0.0411537	down	1.29797	Rn.13634
Cacng5	calcium channel, voltage-dependent, gamma subunit 5"		A_44_P460160	0.0432926	up	1.06119	chr10:97301248-97301189
			A_44_P338002	0.0376193	down	1.09583
Zfp653	zinc finger protein 653	Rattus norvegicus zinc finger protein 653 (Zfp653), mRNA [NM_001106807]	A_44_P1022762	0.00462052	down	1.19962	Rn.64371
		Cdig2 protein (Fragment). [Source:UniProtKB/TrEMBL;Acc:Q642F9] [ENSRNOT00000016167]	A_44_P543718	0.0250662	up	1.24617	Rn.115253
		Rattus norvegicus similar to paladin (LOC294508), mRNA [XM_238205]	A_44_P358899	0.0462848	up	1.16876
Pycard	PYD and CARD domain containing	Rattus norvegicus PYD and CARD domain containing (Pycard), mRNA [NM_172322]	A_44_P226597	0.0298021	up	1.35792	Rn.7817
		AW141285 EST291326 Normalized rat brain, Bento Soares Rattus sp. cDNA clone RGIBK38 5' end similar to ubiquitous Kruppel like factor, mRNA sequence [AW141285]	A_42_P563156	0.038395	up	1.14272	Rn.219339
Clip1	CAP-GLY domain containing linker protein 1	Rattus norvegicus CAP-GLY domain containing linker protein 1 (Clip1), mRNA [NM_031745]	A_44_P1031034	0.0448479	down	1.61283	Rn.22069
			A_42_P536266	0.00883458	down	1.21199
		BF558764 UI-R-A1-ds-h-03-0-UI.r1 UI-R-A1 Rattus norvegicus cDNA clone UI-R-A1-ds-h-03-0-UI 5', mRNA sequence [BF558764]	A_44_P973613	0.013706	down	1.41772	Rn.143972
Ccl4	chemokine (C-C motif) ligand 4	Rattus norvegicus chemokine (C-C motif) ligand 4 (Ccl4), mRNA [NM_053858]	A_44_P212551	0.0150988	up	1.23835	Rn.37880
LOC257642	rRNA promoter binding protein	Rattus norvegicus rRNA promoter binding protein (LOC257642), mRNA [NM_147136]	A_44_P379331	0.0243405	up	1.1482
Pam	peptidylglycine alpha-amidating monooxygenase	Rattus norvegicus peptidylglycine alpha-amidating monooxygenase (Pam), mRNA [NM_013000]	A_44_P144001	0.0163548	down	1.37756	Rn.1121
		BI275923 UI-R-CX0-bxi-b-01-0-UI.s1 UI-R-CX0 Rattus norvegicus cDNA clone UI-R-CX0-bxi-b-01-0-UI 3', mRNA sequence [BI275923]	A_44_P421172	0.0302641	up	1.67139	Rn.1414
RGD1560687	similar to Ferritin light chain (Ferritin L subunit)	PREDICTED: Rattus norvegicus similar to Ferritin light chain 2 (Ferritin L subunit 2) (Ferritin subunit LG) (predicted) (RGD1561055_predicted), mRNA [XM_001070733]	A_44_P553297	0.0355488	up	1.56903	Rn.217844
Grin2d	glutamate receptor, ionotropic, N-methyl D-aspartate 2D"		A_44_P425143	0.0180125	up	1.25317	chr1:96309561-96309502
		PREDICTED: Rattus norvegicus similar to zinc finger protein 748 isoform 1 (LOC680258), mRNA [XM_001056356]	A_44_P444034	0.0349169	down	1.35027	Rn.33755
Lppr4	plasticity related gene 1	Rattus norvegicus plasticity related gene 1 (Lppr4), mRNA [NM_001001508]	A_44_P196296	0.0374799	down	2.5602	Rn.58355
Pdcl	phosducin-like	Rattus norvegicus phosducin-like (Pdcl), mRNA [NM_022247]	A_44_P538675	0.0275685	down	1.28786	Rn.51153
		AI233749 EST230437 Normalized rat kidney, Bento Soares Rattus sp. cDNA clone RKIDJ59 3' end, mRNA sequence [AI233749]	A_44_P514802	0.0122239	up	1.40373	Rn.161950
		BF411420 UI-R-CN0-bmk-b-08-0-UI.s1 UI-R-CN0 Rattus norvegicus cDNA clone UI-R-CN0-bmk-b-08-0-UI 3', mRNA sequence [BF411420]	A_44_P848437	0.0213228	up	1.17484
Pcdh7	protocadherin 7	Rattus norvegicus protocadherin 7 (Pcdh7), mRNA [NM_001004087]	A_44_P199806	0.0274993	down	2.10524	Rn.150477
		Rattus norvegicus similar to hypothetical protein 4930509O22 (LOC300308), mRNA [XM_235761]	A_44_P199430	0.0301628	up	1.10639
Gcnt3	glucosaminyl (N-acetyl) transferase 3, mucin type"		A_44_P274173	0.0424597	up	1.40794	chr8:74471163-74471104
		AMGNNUC:URRG1-00064-C2-A urrg1 (14046) Rattus norvegicus cDNA clone urrg1-00064-c2 5', mRNA sequence [CB706921]	A_44_P488190	0.00140704	up	1.10088	Rn.165047
			A_44_P641357	0.0251013	down	1.94828
		BG378050 UI-R-CT0-bvn-c-06-0-UI.s1 UI-R-CT0 Rattus norvegicus cDNA clone UI-R-CT0-bvn-c-06-0-UI 3', mRNA sequence [BG378050]	A_44_P158135	0.0270578	down	1.30849	Rn.15590
			A_44_P898943	0.0120052	down	1.36328
Wbp4	WW domain binding protein 4 (formin binding protein 21)	Rattus norvegicus WW domain binding protein 4 (formin binding protein 21) (Wbp4), mRNA [NM_053766]	A_43_P15794	0.0325921	down	1.309	Rn.163280
RGD1309621	similar to hypothetical protein FLJ10652	RGD1309621 protein (Fragment). [Source:UniProtKB/TrEMBL;Acc:Q5RJS5] [ENSRNOT00000055437]	A_44_P998042	0.0205316	up	1.09967	Rn.101585
		Q2WAY2_MAGMM (Q2WAY2) Response regulator consisting of a CheY-like receiver domain and a winged-helix DNA-binding domain, partial (6%) [TC607948]	A_44_P859396	0.0466246	down	2.00133
Itgb5	integrin, beta 5"		A_44_P372471	0.00824	up	1.24828	chr11:68645601-68645660
		Rattus norvegicus similar to S6 kinase 2 (LOC361696), mRNA [XM_341979]	A_44_P428922	0.0206615	down	1.67235	Rn.4188
		UI-R-C1-kx-e-08-0-UI.r1 UI-R-C1 Rattus norvegicus cDNA clone UI-R-C1-kx-e-08-0-UI 5', mRNA sequence [BF546374]	A_42_P491707	0.021988	down	1.35596	Rn.174592
Rab10	RAB10, member RAS oncogene family	RATRAB10X Sprague-Dawley (clone LRB3) RAB10 mRNA, complete cds [M83677]	A_43_P11936	0.0455778	up	1.18315	Rn.65864
		AW919500 EST350804 Rat gene index, normalized rat, norvegicus, Bento Soares Rattus norvegicus cDNA clone RGIFY04 5' end, mRNA sequence [AW919500]	A_44_P644969	0.00283696	down	1.2096
Sec16a	SEC16 homolog A (S. cerevisiae)	Rattus norvegicus mRNA for pharbin, partial cds [AB026288]	A_44_P1034417	0.0479818	down	1.11611	Rn.199218
		BI279526 UI-R-DA0-byo-e-11-0-UI.s1 UI-R-DA0 Rattus norvegicus cDNA clone UI-R-DA0-byo-e-11-0-UI 3', mRNA sequence [BI279526]	A_44_P184008	0.0252032	up	1.16683	Rn.33311
		EST448758 Rat Gene Index, normalized rat, Rattus norvegicus cDNA Rattus norvegicus cDNA clone RGIEL77 3' sequence, mRNA sequence [BF284167]	A_44_P551285	0.0227868	up	1.26947	Rn.171964
Rptn	repetin	PREDICTED: Rattus norvegicus repetin (predicted) (Rptn_predicted), mRNA [XM_001054767]	A_44_P133239	0.0358443	up	1.60872
Rbm3	RNA binding motif (RNP1, RRM) protein 3"		A_44_P548203	0.0387478	up	1.17587	chrX:26380381-26380440
		Q5DBE9_SCHJA (Q5DBE9) SJCHGC01974 protein, partial (15%) [TC601788]	A_44_P652577	0.0197676	down	1.95268
Stx3	syntaxin 3	Rattus norvegicus syntaxin 3, mRNA (cDNA clone MGC:188380 IMAGE:5600098), complete cds [BC168246]	A_44_P549826	0.00501173	down	1.07864	Rn.10951
Mina	myc induced nuclear antigen	Rattus norvegicus myc induced nuclear antigen (Mina), mRNA [NM_153309]	A_44_P292437	0.0203513	down	1.16296	Rn.77753
Caprin1	cell cycle associated protein 1	Rattus norvegicus cell cycle associated protein 1 (Caprin1), mRNA [NM_001012185]	A_44_P1027438	0.0300686	down	1.34763	Rn.22572
		Rattus norvegicus cDNA clone IMAGE:7375143 [BC098786]	A_44_P623330	0.00721488	up	1.15944	Rn.204120
Prg3	proteoglycan 3	Rattus norvegicus proteoglycan 3 (Prg3), mRNA [NM_001106487]	A_44_P342473	0.0083169	up	1.10882	Rn.90807
Zswim4	zinc finger, SWIM-type containing 4"		A_44_P363607	0.019307	up	1.2107	chr19:25635093-25635152
Cd37	CD37 molecule	Rattus norvegicus CD37 molecule (Cd37), mRNA [NM_017124]	A_44_P508379	0.0468522	up	1.40285	Rn.2357
Taf8	TAF8 RNA polymerase II, TATA box binding protein (TBP)-associated factorq"		A_44_P392370	0.0306516	down	1.39563	chr9:8963682-8963741
Slc4a3	solute carrier family 4 (anion exchanger), member 3"		A_42_P800008	0.0104371	down	1.9142	chr9:74835652-74835711
			A_44_P105486	0.014297	up	1.1493
Gdap1	ganglioside-induced differentiation-associated-protein 1	Rattus norvegicus ganglioside-induced differentiation-associated-protein 1 (Gdap1), mRNA [NM_001107897]	A_44_P717888	0.0383638	up	1.24578	Rn.45830
		Glyceraldehyde-3-phosphate-dehydrogenase (Fragment). [Source:UniProtKB/TrEMBL;Acc:Q8K4T8] [ENSRNOT00000043709]	A_44_P543753	0.0249931	up	1.27362
			A_44_P715934	0.0290152	down	1.89108
		AA900641 UI-R-E0-di-e-02-0-UI.s1 UI-R-E0 Rattus norvegicus cDNA clone UI-R-E0-di-e-02-0-UI 3', mRNA sequence [AA900641]	A_44_P154920	0.0224734	down	2.36352
Oas1d	2'-5' oligoadenylate synthetase 1D	Rattus norvegicus 2'-5' oligoadenylate synthetase 1D (Oas1d), mRNA [NM_001009379]	A_44_P205951	0.00447275	up	1.18599	Rn.110155
RGD1563956	similar to 60S ribosomal protein L12	Rattus norvegicus similar to 60S ribosomal protein L12 (LOC303815), mRNA [XM_221308]	A_44_P525693	0.024727	up	1.11108
Rpl29	ribosomal protein L29	Rattus norvegicus ribosomal protein L29 (Rpl29), mRNA [NM_017150]	A_44_P100996	0.0371082	up	1.2713	Rn.3973
		AA964882 UI-R-C0-gr-c-11-0-UI.s1 UI-R-C0 Rattus norvegicus cDNA clone UI-R-C0-gr-c-11-0-UI 3', mRNA sequence [AA964882]	A_44_P280493	0.0155273	down	1.33317	Rn.98258
Actbl2	actin, beta-like 2"		A_44_P403035	0.017273	up	1.13602	chr2:42586588-42586647
Atad5	ATPase family, AAA domain containing 5"		A_44_P387344	0.0297799	up	1.19746	chr10:68337496-68337555
		EST224809 Normalized rat brain, Bento Soares Rattus sp. cDNA clone RBRCQ46 3' end, mRNA sequence [AI228114]	A_44_P303610	0.0059898	up	1.16238	Rn.167408
Fam113b	family with sequence similarity 113, member B"		A_44_P996952	0.00540352	up	1.04601	chr7:136105672-136105731
Gapdh-ps1	glyceraldehyde-3-phosphate dehydrogenase, pseudogene 1"		A_44_P867760	0.0442921	up	1.45379	chr3:40431092-40431152
Cebpd	CCAAT/enhancer binding protein (C/EBP), delta"		A_42_P762829	0.0409087	up	1.61949
		BF558775 UI-R-A1-dt-b-12-0-UI.r1 UI-R-A1 Rattus norvegicus cDNA clone UI-R-A1-dt-b-12-0-UI 5', mRNA sequence [BF558775]	A_42_P659432	0.0328327	up	1.16376
		PREDICTED: Rattus norvegicus similar to interferon induced transmembrane protein 3 (predicted) (RGD1565332_predicted), mRNA [XR_007571]	A_44_P463980	0.00806943	up	1.19632	Rn.195632
			A_44_P128606	0.0381489	up	1.18437
		AA925534 UI-R-A1-em-f-11-0-UI.s1 UI-R-A1 Rattus norvegicus cDNA clone UI-R-A1-em-f-11-0-UI 3' similar to gi [AA925534]	A_44_P455509	0.00385206	up	1.39199	Rn.59832
Lgals5	lectin, galactose binding, soluble 5"		A_44_P423691	0.0397529	up	2.84822	chr10:65076057-65075998
Odf2	outer dense fiber of sperm tails 2	Rattus norvegicus outer dense fiber of sperm tails 2 (Odf2), mRNA [NM_017213]	A_44_P367680	0.0223491	down	1.10484	Rn.91211
		Rattus norvegicus similar to RIKEN cDNA A430107P09 gene (LOC364357), mRNA [XM_344380]	A_44_P426624	0.0075766	up	1.24861
Gzmm	granzyme M (lymphocyte met-ase 1)	Rattus norvegicus granzyme M (lymphocyte met-ase 1) (Gzmm), mRNA [NM_057183]	A_42_P636761	0.018247	up	1.45044	Rn.9838
Eef2k	eukaryotic elongation factor-2 kinase	Elongation factor 2 kinase (EC 2.7.11.20) (eEF-2 kinase) (eEF-2K) (Calcium/calmodulin-dependent eukaryotic elongation factor 2 kinase). [Source:UniProtKB/Swiss-Prot;Acc:P70531] [ENSRNOT00000022726]	A_44_P517591	0.014063	down	1.96077	Rn.10958
		UI-R-BS1-ays-c-07-0-UI.s1 UI-R-BS1 Rattus norvegicus cDNA clone UI-R-BS1-ays-c-07-0-UI 3', mRNA sequence [BE107308]	A_44_P491261	0.00291431	up	1.24948	Rn.136022
		EST453792 Rat Gene Index, normalized rat, Rattus norvegicus cDNA Rattus norvegicus cDNA clone RGIHC28 3' sequence, mRNA sequence [BF289201]	A_44_P582259	0.045915	down	2.0249	Rn.25296
		AA996422 UI-R-C0-he-g-03-0-UI.s1 UI-R-C0 Rattus norvegicus cDNA clone UI-R-C0-he-g-03-0-UI 3', mRNA sequence [AA996422]	A_44_P1028918	0.0493692	down	1.38819	Rn.101434
Lmo2	LIM domain only 2	Rattus norvegicus LIM domain only 2 (Lmo2), mRNA [NM_001037358]	A_44_P459492	0.0196418	down	1.43553	Rn.155591
Ctnnal1	catenin (cadherin associated protein), alpha-like 1"		A_44_P963812	0.00451223	down	1.24467	chr5:74716304-74716245
Kif27	kinesin family member 27	Rattus norvegicus kinesin family member 27 (Kif27), mRNA [NM_198050]	A_44_P280712	0.0499345	down	1.20011	Rn.214231
		AW914986 EST346290 Normalized rat ovary, Bento Soares Rattus sp. cDNA clone RGIBN19 5' end, mRNA sequence [AW914986]	A_44_P273607	0.024596	up	1.02641	Rn.198102
		Q4ENY4_LISMO (Q4ENY4) Cobalt ABC transporter, ATP-binding protein, partial (5%) [TC596957]	A_44_P838657	0.0295108	down	1.20385
Tbxa2r	thromboxane A2 receptor	Rattus norvegicus thromboxane A2 receptor (Tbxa2r), mRNA [NM_017054]	A_44_P306664	0.0480778	up	1.2214	Rn.44614
Olr415	olfactory receptor 415	Rattus norvegicus olfactory receptor 415 (Olr415), mRNA [NM_001000386]	A_44_P313599	0.0270499	down	1.24007	Rn.143026
Dst	dystonin	Rattus norvegicus dystonin (Dst), mRNA [NM_001108208]	A_43_P20704	0.0119517	down	1.45519	Rn.79807
Lgtn	ligatin	Rattus norvegicus ligatin (Lgtn), mRNA [NM_001017489]	A_44_P374011	0.0309629	up	1.0931	Rn.162387
			A_44_P647942	0.0262609	up	1.60655
		UI-R-BU0-amw-c-10-0-UI.r1 UI-R-BU0 Rattus norvegicus cDNA clone UI-R-BU0-amw-c-10-0-UI 5', mRNA sequence [BF564712]	A_44_P597380	0.0328976	up	3.98086	Rn.147302
Alkbh4	alkB, alkylation repair homolog 4 (E. coli)"		A_42_P695036	0.0304089	up	1.63909	chr12:21640555-21640496
RGD1566048	similar to polyglutamine tract binding protein-1	PREDICTED: Rattus norvegicus similar to polyglutamine tract binding protein-1 (predicted) (RGD1566048_predicted), mRNA [XM_001063528]	A_44_P286364	0.0420631	up	1.1303
Cast	calpastatin	Rattus norvegicus calpastatin (Cast), transcript variant 1, mRNA [NM_053295]	A_44_P412159	0.0418845	up	1.17304	Rn.17481
Gipc2	GIPC PDZ domain containing family, member 2"		A_44_P306932	0.00311094	down	1.06564	chr2:250648240-250648181
Nfia	nuclear factor I/A	Rattus norvegicus nuclear factor I-A2 (NFIA) mRNA, complete cds. [AF112455]	A_42_P692054	0.0275021	down	1.29402	Rn.10550
			A_44_P717404	0.0430438	up	1.23859
		Rattus norvegicus similar to Kruppel-like factor 4 (gut) (LOC298613), mRNA [XM_213050]	A_44_P473594	0.0370297	up	1.17659
		UI-R-DN0-ciu-m-03-0-UI.s1 UI-R-DN0 Rattus norvegicus cDNA clone UI-R-DN0-ciu-m-03-0-UI 3', mRNA sequence [BI291916]	A_44_P726036	0.0296546	down	1.44917	Rn.165878
Olr1361	olfactory receptor 1361	Rattus norvegicus olfactory receptor 1361 (Olr1361), mRNA [NM_173333]	A_44_P498648	0.0184172	up	1.18162	Rn.44381
Gars	glycyl-tRNA synthetase	Gars protein (Fragment). [Source:UniProtKB/TrEMBL;Acc:Q5I0G4] [ENSRNOT00000014780]	A_42_P475759	0.00711502	down	1.12799	Rn.3338
		FAR18C12.R Rat retinal ganglion cell Rattus norvegicus cDNA, mRNA sequence [CF979235]	A_44_P862708	0.0251506	up	1.20845	Rn.200990
Gja5	gap junction protein, alpha 5"		A_44_P382979	0.0352869	down	2.91689	chr2:191843775-191843834
Pitpnb	phosphatidylinositol transfer protein, beta"		A_44_P557474	0.0426096	down	2.01616	chr12:45419187-45417566
Slc39a11	solute carrier family 39 (metal ion transporter), member 11"		A_44_P231444	0.0134033	down	1.14153	chr10:102999452-102999393
		PREDICTED: Rattus norvegicus similar to Copine-6 (Copine VI) (Neuronal-copine) (N-copine) (LOC691478), mRNA [XM_001078470]	A_42_P625051	0.0459908	up	1.14052	Rn.99541
Adcy8	adenylate cyclase 8 (brain)	Rattus norvegicus adenylate cyclase 8 (brain) (Adcy8), mRNA [NM_017142]	A_42_P466362	0.00564928	up	1.19208	Rn.10382
Accn2	amiloride-sensitive cation channel 2, neuronal"		A_43_P12408	0.0462656	down	1.59419	chr7:138442919-138442978
		AA924350 UI-R-A1-dr-c-01-0-UI.s3 UI-R-A1 Rattus norvegicus cDNA clone UI-R-A1-dr-c-01-0-UI 3' similar to gi [AA924350]	A_44_P244029	0.0171785	up	1.61614	Rn.198552
Ggcx	gamma-glutamyl carboxylase	Rattus norvegicus gamma-glutamyl carboxylase (Ggcx), mRNA [NM_031756]	A_43_P12664	0.019664	down	1.09953	Rn.22410
Eepd1	endonuclease/exonuclease/phosphatase family domain containing 1	Rattus norvegicus endonuclease/exonuclease/phosphatase family domain containing 1 (Eepd1), mRNA [NM_001014088]	A_44_P276990	0.0179099	up	1.44716	Rn.110716
Lgsn	lengsin, lens protein with glutamine synthetase domain"		A_44_P276097	0.0151679	up	1.48574	chr9:29871399-29871458
			A_44_P654209	0.0382453	up	1.2314
Pdgfrb	platelet derived growth factor receptor, beta polypeptide"		A_42_P546968	0.0344003	down	1.8629	chr18:57053405-57053463
Hook3	hook homolog 3 (Drosophila)	Rattus norvegicus hook homolog 3 (Drosophila) (Hook3), mRNA [NM_001136098]	A_44_P120792	0.00949228	up	1.32893	Rn.203282
		O65335_PEA (O65335) SAR DNA-binding protein-2, partial (3%) [TC605245]	A_44_P796641	0.0365113	down	1.27242
		AMGNNUC:URRG1-00026-G1-A urrg1 (14046) Rattus norvegicus cDNA clone urrg1-00026-g1 5', mRNA sequence [CB614152]	A_43_P13765	0.00501015	up	1.35409	Rn.155906
		AA946375 EST201874 Normalized rat lung, Bento Soares Rattus sp. cDNA clone RLUBH37 3' end, mRNA sequence [AA946375]	A_44_P118562	0.011963	down	1.60543	Rn.127947
RGD1559597	similar to RIKEN cDNA 2310057N15	Rattus norvegicus similar to RIKEN cDNA 2310057N15 (RGD1559597), mRNA [NM_001109325]	A_44_P665685	0.0101915	up	1.16457	Rn.24526
Gpsm1	G-protein signaling modulator 1 (AGS3-like, C. elegans)"		A_43_P13393	0.0188294	up	1.12713	chr3:4513187-4513246
			A_44_P946483	0.00212037	down	2.50925
Tdrd3	tudor domain containing 3	Rattus norvegicus tudor domain containing 3 (Tdrd3), mRNA [NM_001012043]	A_43_P21574	0.00159776	down	1.51966	Rn.18991
		BQ191123 UI-R-DZ0-cmy-o-11-0-UI.s1 NCI_CGAP_DZ0 Rattus norvegicus cDNA clone IMAGE:7340101 3', mRNA sequence [BQ191123]	A_44_P303795	0.00940434	down	1.7289	Rn.203109
		BE099608 UI-R-BJ1-atp-c-07-0-UI.s1 UI-R-BJ1 Rattus norvegicus cDNA clone UI-R-BJ1-atp-c-07-0-UI 3', mRNA sequence [BE099608]	A_44_P537616	0.0272799	up	1.36691	Rn.15453
Cmtm7	CKLF-like MARVEL transmembrane domain containing 7	Rattus norvegicus CKLF-like MARVEL transmembrane domain containing 7 (Cmtm7), mRNA [NM_001109300]	A_44_P438815	0.0415764	up	1.40303	Rn.12081
		AI137232 UI-R-C2p-oj-h-07-0-UI.s1 UI-R-C2p Rattus norvegicus cDNA clone UI-R-C2p-oj-h-07-0-UI 3', mRNA sequence [AI137232]	A_44_P282807	0.0470644	up	1.25699	Rn.161898
		RVL15771 Wackym-Soares normalized rat vestibular cDNA library Rattus norvegicus cDNA 5', mRNA sequence [DV723842]	A_44_P871423	0.0495148	up	1.58899	Rn.170646
Bmx	BMX non-receptor tyrosine kinase	Rattus norvegicus BMX non-receptor tyrosine kinase (Bmx), mRNA [NM_001109016]	A_44_P473499	0.0226175	down	1.37898	Rn.141648
		Latent TGF-beta binding protein-3 (Fragment). [Source:UniProtKB/TrEMBL;Acc:O35282] [ENSRNOT00000028262]	A_44_P212985	0.0136189	down	1.55178	Rn.202129
LOC679175	similar to bile acid Coenzyme A: amino acid N-acyltransferase	PREDICTED: Rattus norvegicus similar to bile acid Coenzyme A: amino acid N-acyltransferase (LOC679175), mRNA [XM_001055067]	A_44_P248468	0.0467955	up	1.15824
			A_44_P760751	0.0335799	up	1.17694
Apod	apolipoprotein D	Rattus norvegicus apolipoprotein D (Apod), mRNA [NM_012777]	A_43_P11558	0.0383726	down	1.72303	Rn.11339
		Q9V8H0_DROME (Q9V8H0) CG17527-PA, partial (11%) [TC592522]	A_44_P776300	0.0178013	down	1.28371
		Rattus norvegicus similar to protein kinase C and casein kinase substrate in neurons 3 (LOC311187), mRNA [XM_230279]	A_44_P361177	0.0185655	down	1.11759
		AW141591 EST291650 Normalized rat embryo, Bento Soares Rattus sp. cDNA clone RGICA23 5' end similar to myosin heavy chain, mRNA sequence [AW141591]	A_44_P427885	0.0487633	up	1.18147	Rn.98847
		BM391896 UI-R-DO1-cmk-p-18-0-UI.s1 UI-R-DO1 Rattus norvegicus cDNA clone UI-R-DO1-cmk-p-18-0-UI 3', mRNA sequence [BM391896]	A_44_P437358	0.00531077	down	1.37556	Rn.147950
		AI070715 UI-R-C2-mx-g-11-0-UI.s1 UI-R-C2 Rattus norvegicus cDNA clone UI-R-C2-mx-g-11-0-UI 3', mRNA sequence [AI070715]	A_44_P507403	0.0194739	up	1.05701	Rn.19837
			A_44_P607953	0.0342396	up	1.19318
Them4	thioesterase superfamily member 4	Rattus norvegicus thioesterase superfamily member 4 (Them4), mRNA [NM_001025017]	A_44_P241241	0.0172504	up	1.17109	Rn.12625
Eng	endoglin	Rattus norvegicus endoglin (Eng), mRNA [NM_001010968]	A_44_P474559	0.000554793	up	1.19137	Rn.187025
		AI176031 EST219607 Normalized rat ovary, Bento Soares Rattus sp. cDNA clone ROVBJ63 3' end, mRNA sequence [AI176031]	A_44_P988589	0.0479162	up	1.0966	Rn.13171
RGD1563825	similar to ENSANGP00000020885	PREDICTED: Rattus norvegicus similar to ENSANGP00000020885 (predicted) (RGD1563825_predicted), mRNA [XM_240367]	A_44_P302221	0.0356594	up	1.37194	Rn.132418
		AI111940 UI-R-A1-ei-e-11-0-UI.s1 UI-R-A1 Rattus norvegicus cDNA clone UI-R-A1-ei-e-11-0-UI 3', mRNA sequence [AI111940]	A_44_P408277	0.00812072	down	1.10846	Rn.132510
LOC680391	similar to PDZ domain-containing protein 4 (PDZ domain-containing RING finger protein 4-like protein)	PREDICTED: Rattus norvegicus similar to PDZ domain-containing protein 4 (PDZ domain-containing RING finger protein 4-like protein) (LOC300506), mRNA [XR_005718]	A_44_P729266	0.023129	up	1.70449	Rn.216190
Arhgap11a	Rho GTPase activating protein 11A	PREDICTED: Rattus norvegicus similar to RIKEN cDNA 6530401L14 gene (RGD1309107), mRNA [XM_230459]	A_44_P525324	0.0182433	down	1.03069	Rn.51673
MGC109340	similar to Microsomal signal peptidase 23 kDa subunit (SPase 22 kDa subunit) (SPC22/23)	Rattus norvegicus similar to Microsomal signal peptidase 23 kDa subunit (SPase 22 kDa subunit) (SPC22/23) (MGC109340), mRNA [NM_001024267]	A_44_P241448	0.0489719	up	1.14013	Rn.162344
		AW921259 EST352563 Rat gene index, normalized rat, norvegicus, Bento Soares Rattus norvegicus cDNA clone RGIHQ25 5' end, mRNA sequence [AW921259]	A_44_P681544	0.0153331	down	1.4184	Rn.77521
		RVL14306 Wackym-Soares normalized rat vestibular cDNA library Rattus norvegicus cDNA 5', mRNA sequence [DV722661]	A_44_P792470	0.0457016	down	1.24808	Rn.147243
Foxj3	forkhead box J3	Rattus norvegicus forkhead box J3 (Foxj3), mRNA [NM_001107971]	A_43_P22256	0.00913587	up	1.13279	Rn.202994
Btf3	basic transcription factor 3	Rattus norvegicus basic transcription factor 3 (Btf3), mRNA [NM_001008309]	A_44_P227281	0.00102973	up	1.16516	Rn.1858
Txk	TXK tyrosine kinase	Rattus norvegicus TXK tyrosine kinase (Txk), mRNA [NM_001024255]	A_44_P513322	0.00844205	down	1.10031	Rn.163245
		AW144679 EST295057 Normalized rat embryo, Bento Soares Rattus sp. cDNA clone RGICE77 5' end, mRNA sequence [AW144679]	A_44_P193459	0.021013	down	1.14318	Rn.4252
Abi2	abl-interactor 2	Rattus norvegicus abl-interactor 2 (Abi2), mRNA [NM_173143]	A_42_P606890	0.0227177	down	1.24435	Rn.11316
Bcl9l	B-cell CLL/lymphoma 9-like	Rattus norvegicus B-cell CLL/lymphoma 9-like (Bcl9l), mRNA [NM_001106817]	A_44_P548730	0.0439594	up	1.11856	Rn.32447
Shpk	sedoheptulokinase	Rattus norvegicus sedoheptulokinase (Shpk), mRNA [NM_001033682]	A_43_P19057	0.044433	down	1.02251	Rn.19663
Ctsh	cathepsin H	Rattus norvegicus cathepsin H (Ctsh), mRNA [NM_012939]	A_44_P552849	0.0449806	up	1.14846	Rn.1997
		Shultzomica02942 Rat lung airway and parenchyma cDNA libraries Rattus norvegicus cDNA clone Contig2574 5', mRNA sequence [CF109691]	A_44_P146570	0.0178087	up	1.11116	Rn.23552
			A_44_P119633	0.0221863	up	1.25478
			A_44_P330760	0.0465949	up	1.19989
RGD1565742	similar to OTTMUSP00000000438	PREDICTED: Rattus norvegicus similar to OTTMUSP00000000438 (predicted) (RGD1565742_predicted), mRNA [XM_227709]	A_44_P347023	0.0205606	up	1.22877
		EST352624 Rat gene index, normalized rat, norvegicus, Bento Soares Rattus norvegicus cDNA clone RGIHQ96 5' end, mRNA sequence [AW921320]	A_44_P583020	0.00115621	down	1.16744	Rn.204910
Rpe65	retinal pigment epithelium 65	Rattus norvegicus retinal pigment epithelium 65 (Rpe65), mRNA [NM_053562]	A_42_P540235	0.00188935	up	1.12648	Rn.76724
Sncg	synuclein, gamma (breast cancer-specific protein 1)"		A_44_P384017	0.0175016	up	1.39444	chr16:10026283-10026224
		BE101094 UI-R-BJ1-auh-a-10-0-UI.s1 UI-R-BJ1 Rattus norvegicus cDNA clone UI-R-BJ1-auh-a-10-0-UI 3', mRNA sequence [BE101094]	A_44_P139646	0.0363531	up	1.04454	Rn.21208
			A_44_P715835	0.0101077	down	1.72566
Prss7	protease, serine, 7 (enterokinase)"		A_44_P241682	0.0288631	up	1.12085	chr11:18029625-18029566
			A_44_P824386	0.0229531	down	1.35434
Slc17a8	solute carrier family 17 (sodium-dependent inorganic phosphate cotransporter), member 8"		A_44_P404812	0.0111688	up	1.30922	chr7:26362392-26362333
		AA859076 UI-R-A0-ak-g-10-0-UI.s1 UI-R-A0 Rattus norvegicus cDNA clone UI-R-A0-ak-g-10-0-UI 3', mRNA sequence [AA859076]	A_44_P526048	0.0472631	up	1.17619
Phf3	PHD finger protein 3	Rattus norvegicus PHD finger protein 3 (Phf3), mRNA [NM_001108791]	A_44_P384895	0.0272688	down	1.19009	Rn.21075
		Rattus norvegicus similar to mismatch repair protein MSH6 (LOC366547), mRNA [XM_345633]	A_44_P1009426	0.00743719	down	1.1412	Rn.16755
		AA956764 UI-R-E1-fr-e-10-0-UI.s1 UI-R-E1 Rattus norvegicus cDNA clone UI-R-E1-fr-e-10-0-UI 3' similar to gi [AA956764]	A_44_P277404	0.0321797	up	1.40932	Rn.6381
Taar8b	trace amine-associated receptor 8b	Rattus norvegicus trace amine-associated receptor 8b (Taar8b), mRNA [NM_175601]	A_44_P337134	0.0163219	up	1.1566	Rn.162405
Wdr18	WD repeat domain 18	Rattus norvegicus WD repeat domain 18 (Wdr18), mRNA [NM_001039027]	A_44_P543957	0.0361559	up	1.12036	Rn.23448
RT1-Bb	RT1 class II, locus Bb"		A_44_P552452	0.0319761	up	1.54105	chr20:4730583-4730533
Cdc25b	cell division cycle 25 homolog B (S. pombe)	Rattus norvegicus cell division cycle 25 homolog B (S. pombe) (Cdc25b), mRNA [NM_133572]	A_43_P13216	0.0213764	up	1.23296	Rn.11312
Tcp11	t-complex protein 11	Rattus norvegicus t-complex protein 11 (Tcp11), mRNA [NM_001007695]	A_42_P803726	0.0262487	up	1.23424	Rn.33200
		AMGNNUC:NRDG1-00191-D8-A nrdg1 (10855) Rattus norvegicus cDNA clone nrdg1-00191-d8 5', mRNA sequence [CB545779]	A_43_P10170	0.0298918	up	1.09466	Rn.200866
		Rattus norvegicus similar to hypothetical protein FLJ32675 (LOC311194), mRNA [XM_230285]	A_44_P340159	0.016301	down	1.21833
Lhfpl2	lipoma HMGIC fusion partner-like 2	Rattus norvegicus lipoma HMGIC fusion partner-like 2 (Lhfpl2), mRNA [NM_001106402]	A_44_P482823	0.00494548	up	1.14801	Rn.203042
Vrk3	vaccinia related kinase 3	Rattus norvegicus vaccinia related kinase 3 (Vrk3), mRNA [NM_001005561]	A_44_P406985	0.0157365	up	1.14035	Rn.6570
Ccdc15	coiled-coil domain containing 15	Rattus norvegicus similar to Glycerol-3-phosphate transporter (G-3-P transporter) (G-3-P permease) (LOC367056), mRNA [XM_345918]	A_44_P347340	0.00352574	up	1.09689	Rn.145349
Ctnnd1	catenin (cadherin associated protein), delta 1"		A_44_P297596	0.00387998	down	1.04023	chr3:67818096-67817580
LOC688749	similar to Tubby-related protein 3 (Tubby-like protein 3)	PREDICTED: Rattus norvegicus similar to Tubby-related protein 3 (Tubby-like protein 3) (LOC688749), mRNA [XM_001071995]	A_44_P696396	0.0381222	down	1.37282	Rn.8754
		EST206779 Normalized rat placenta, Bento Soares Rattus sp. cDNA clone RPLAV71 3' end, mRNA sequence [AI012328]	A_44_P787795	0.00594225	down	1.83849	Rn.165748
Hmbs	hydroxymethylbilane synthase	Rattus norvegicus hydroxymethylbilane synthase (Hmbs), mRNA [NM_013168]	A_44_P262289	0.0105987	up	1.68291	Rn.11080
		AI178135 EST221798 Normalized rat placenta, Bento Soares Rattus sp. cDNA clone RPLCM57 3' end, mRNA sequence [AI178135]	A_44_P233353	0.0326994	up	1.12681	Rn.2765
Tax1bp1	Tax1 (human T-cell leukemia virus type I) binding protein 1	Rattus norvegicus Tax1 (human T-cell leukemia virus type I) binding protein 1 (Tax1bp1), mRNA [NM_001004199]	A_44_P381523	0.0281286	up	2.53552	Rn.3474
			A_44_P609144	0.0302258	down	1.0908
		1Z92_B Chain B, Structure Of Interleukin-2 With Its Alpha Receptor. {Homo sapiens} (exp=-1; wgp=0; cg=0), partial (10%) [TC588944]	A_44_P560917	0.0220621	down	1.53503
Epb4.2	erythrocyte protein band 4.2	Rattus norvegicus erythrocyte protein band 4.2 (Epb4.2), mRNA [NM_001108590]	A_42_P789902	0.0405565	up	1.3203	Rn.23855
Fgf22	fibroblast growth factor 22	Rattus norvegicus fibroblast growth factor 22 (Fgf22), mRNA [NM_130751]	A_44_P273837	0.0296683	up	1.31111	Rn.198777
		Glandular kallikrein-3, submandibular (EC 3.4.21.35) (Tissue kallikrein) (S1 kallikrein) (RGK-3) (RSGK-50) (Fragment). [Source:UniProtKB/Swiss-Prot;Acc:P15950] [ENSRNOT00000056448]	A_44_P374824	0.0254735	up	1.20772	Rn.107068
Nup98	nucleoporin 98kDa	Rattus norvegicus nucleoporin 98kDa (Nup98), mRNA [NM_031074]	A_44_P384379	0.0470926	up	1.34997	Rn.11324
Heatr5a	HEAT repeat containing 5A	Rattus norvegicus similar to CG2747-PA (LOC362737), mRNA [XM_343061]	A_44_P244197	0.00503055	down	1.29617	Rn.7269
Ythdf2	YTH domain family, member 2"		A_43_P19830	0.0198052	up	1.12431	chr5:151081380-151081321
RGD1559932	similar to interferon alpha 8/6 precursor; IFNa8/6 (B6)	PREDICTED: Rattus norvegicus similar to interferon alpha 8/6 precursor; IFNa8/6 (B6) (predicted) (RGD1559932_predicted), mRNA [XM_233161]	A_44_P375453	0.0392484	up	1.14816
			A_44_P686355	0.0429019	down	1.37297
		AI764296 UI-R-Y0-acx-c-01-0-UI.s1 UI-R-Y0 Rattus norvegicus cDNA clone UI-R-Y0-acx-c-01-0-UI 3', mRNA sequence [AI764296]	A_44_P191263	0.0130451	down	1.22119	Rn.44126
Cyp2j3	cytochrome P450, family 2, subfamily j, polypeptide 3"		A_44_P242949	0.0213193	down	1.3655	chr5:116755298-116755239
LOC680003	similar to HBxAg transactivated protein 2	PREDICTED: Rattus norvegicus similar to KIAA1096 protein (predicted) (RGD1566064_predicted), mRNA [XM_341141]	A_44_P553980	0.0484465	down	1.15063	Rn.206334
			A_44_P733968	0.0308387	down	1.32212
Camsap1	calmodulin regulated spectrin-associated protein 1	PREDICTED: Rattus norvegicus similar to calmodulin regulated spectrin-associated protein 1 (predicted) (RGD1565022_predicted), mRNA [XM_216007]	A_44_P1011373	0.0253516	down	1.59375	Rn.203213
		AI060265 UI-R-C1-ll-e-10-0-UI.s1 UI-R-C1 Rattus norvegicus cDNA clone UI-R-C1-ll-e-10-0-UI 3', mRNA sequence [AI060265]	A_44_P899694	0.0115995	down	1.37235	Rn.204209
Optc	opticin	Rattus norvegicus opticin (Optc), mRNA [NM_001107176]	A_43_P22155	0.013251	up	1.11506	Rn.154120
			A_44_P529962	0.0393407	up	1.15105
		AGENCOURT_17635046 NIH_MGC_237 Rattus norvegicus cDNA clone IMAGE:7113303 5', mRNA sequence [CK469681]	A_44_P770440	0.0179047	down	1.12435	Rn.156599
			A_44_P749588	0.00383843	down	1.55298
Asb11	ankyrin repeat and SOCS box-containing 11	Rattus norvegicus ankyrin repeat and SOCS box-containing 11 (Asb11), mRNA [NM_001106962]	A_44_P168720	0.040629	up	1.56065	Rn.6582
Ube2k	ubiquitin-conjugating enzyme E2K (UBC1 homolog, yeast)"		A_42_P573232	0.0250921	down	1.32333	chr14:45349553-45349494
Cdh17	cadherin 17	Rattus norvegicus cadherin 17 (Cdh17), mRNA [NM_053977]	A_43_P13004	0.0344441	up	1.57201	Rn.76726
Olr767	olfactory receptor 767	Rattus norvegicus olfactory receptor 767 (Olr767), mRNA [NM_001000611]	A_44_P306425	0.0259179	up	1.12175	Rn.142763
		AW916918 EST348131 Rat gene index, normalized rat, norvegicus, Bento Soares Rattus norvegicus cDNA clone RGIDV41 5' end, mRNA sequence [AW916918]	A_44_P837619	0.0441545	down	1.17548	Rn.9435
			A_44_P892848	0.0371835	down	1.19565
		BP465835 Rattus norvegicus pancreatic islet Rattus norvegicus cDNA clone RBC05031 3', mRNA sequence [BP465835]	A_44_P335811	0.0164582	up	1.23393	Rn.203425
LOC691816	similar to phospholipase A2, group IVC (cytosolic, calcium-independent)"		A_44_P440395	0.0152645	down	1.3249	chr1:73892045-73892104
Syne2	spectrin repeat containing, nuclear envelope 2"		A_43_P23036	0.0331573	down	1.5182	chr6:98540155-98540214
Npr2	natriuretic peptide receptor B/guanylate cyclase B (atrionatriuretic peptide receptor B)	Rattus norvegicus natriuretic peptide receptor B/guanylate cyclase B (atrionatriuretic peptide receptor B) (Npr2), mRNA [NM_053838]	A_42_P726573	0.0491681	down	1.38627	Rn.32984
		BM388714 UI-R-DZ0-ckm-j-10-0-UI.s1 NCI_CGAP_DZ0 Rattus norvegicus cDNA clone IMAGE:7337676 3', mRNA sequence [BM388714]	A_44_P403682	0.00867361	up	1.23661	Rn.90726
Cnot8	CCR4-NOT transcription complex, subunit 8"		A_44_P509099	0.0485798	up	1.03604	chr10:43748465-43750699
RGD1308977	similar to RIKEN cDNA 1110017I16	Rattus norvegicus similar to RIKEN cDNA 1110017I16 (RGD1308977), mRNA [NM_001106121]	A_44_P515798	0.0304603	up	1.27455	Rn.139226
		BG376545 UI-R-CT0-bup-g-03-0-UI.s1 UI-R-CT0 Rattus norvegicus cDNA clone UI-R-CT0-bup-g-03-0-UI 3', mRNA sequence [BG376545]	A_44_P228331	0.0177401	up	1.19157	Rn.165242
LOC499120	hypothetical protein LOC499120	PREDICTED: Rattus norvegicus hypothetical protein LOC499120 (LOC499120), mRNA [XM_574414]	A_44_P623316	0.0372409	down	1.6859	Rn.55566
Ap3m1	adaptor-related protein complex 3, mu 1 subunit"		A_44_P278602	0.0154284	down	1.15222	chr15:3475478-3475537
Cdkn3	cyclin-dependent kinase inhibitor 3	Rattus norvegicus similar to cyclin-dependent kinase inhibitor 3; CDK2-associated dual specificity phosphatase; cyclin-dependent kinase interactor 1; cyclin-dependent kinase interacting protein 2; kinase-associated phosphatase (LOC289993), mRNA [XM_214152]	A_44_P513360	0.0408156	down	1.19269	Rn.107220
Bmp6	bone morphogenetic protein 6	Rattus norvegicus bone morphogenetic protein 6 (Bmp6), mRNA [NM_013107]	A_44_P250030	0.00193004	down	1.46453	Rn.40476
Fam98a	family with sequence similarity 98, member A"		A_44_P432314	0.0106173	down	1.29114	chr6:19800693-19800752
		UI-R-C2p-rt-e-08-0-UI.r1 UI-R-C2p Rattus norvegicus cDNA clone UI-R-C2p-rt-e-08-0-UI 5', mRNA sequence [BF547449]	A_44_P932158	0.0363111	down	1.12907	Rn.205151
		BF397707 UI-R-BS2-bed-f-11-0-UI.s1 UI-R-BS2 Rattus norvegicus cDNA clone UI-R-BS2-bed-f-11-0-UI 3', mRNA sequence [BF397707]	A_44_P414153	0.0168037	up	1.28012	Rn.56373
Alg13	asparagine-linked glycosylation 13 homolog (S. cerevisiae)	Rattus norvegicus asparagine-linked glycosylation 13 homolog (S. cerevisiae) (Alg13), mRNA [NM_001013951]	A_44_P1050929	0.0407909	up	1.12614	Rn.29819
		Rattus norvegicus similar to T cell receptor V-alpha J-alpha (LOC290105), mRNA [XM_224059]	A_44_P428980	7.57573e-05	up	1.24708
		BE117874 UI-R-BS1-azm-a-06-0-UI.s1 UI-R-BS1 Rattus norvegicus cDNA clone UI-R-BS1-azm-a-06-0-UI 3', mRNA sequence [BE117874]	A_44_P103381	0.0108395	down	1.1917	Rn.164897
Mrs2	MRS2 magnesium homeostasis factor homolog (S. cerevisiae)	Rattus norvegicus MRS2 magnesium homeostasis factor homolog (S. cerevisiae) (Mrs2), mRNA [NM_024001]	A_42_P641168	0.00644056	down	1.27261	Rn.33647
Cbfb	core-binding factor, beta subunit"		A_44_P459533	0.0112702	down	1.09384	chr19:35009219-35009278
		AW917511 EST348815 Rat gene index, normalized rat, norvegicus, Bento Soares Rattus norvegicus cDNA clone RGIEE73 5' end, mRNA sequence [AW917511]	A_44_P618027	0.0120526	down	1.48875	Rn.24072
Phf7	PHD finger protein 7	Rattus norvegicus PHD finger protein 7 (Phf7), mRNA [NM_001012211]	A_44_P1011595	0.0392743	down	1.30179	Rn.24375
Cenpl	centromere protein L	Rattus norvegicus centromere protein L (Cenpl), mRNA [NM_001033061]	A_44_P480361	0.0298225	up	1.12586	Rn.3322
Als2cr4	amyotrophic lateral sclerosis 2 (juvenile) chromosome region, candidate 4"		A_44_P265399	0.0472678	up	1.34205	chr9:57678580-57678521
			A_44_P784130	0.0070148	down	2.33922
Reck	reversion-inducing-cysteine-rich protein with kazal motifs	Rattus norvegicus reversion-inducing-cysteine-rich protein with kazal motifs (Reck), mRNA [NM_001107954]	A_44_P187595	0.0202786	down	1.43696	Rn.7365
Fbxo25	F-box protein 25	Rattus norvegicus F-box protein 25 (Fbxo25), mRNA [NM_001014239]	A_44_P932876	0.0173411	up	1.0457	Rn.3663
		Rattus norvegicus similar to zinc finger 202 m1 (LOC363048), mRNA [XM_343376]	A_44_P297840	0.0495511	down	1.61783
Rab27b	RAB27B, member RAS oncogene family"		A_44_P486055	0.00884123	up	1.6501	chr18:66687531-66684065
		AW917122 EST348426 Rat gene index, normalized rat, norvegicus, Bento Soares Rattus norvegicus cDNA clone RGIDZ51 5' end, mRNA sequence [AW917122]	A_44_P973777	0.0223792	down	1.47527	Rn.24732
			A_44_P735286	0.00462983	down	1.2513
Adarb1	adenosine deaminase, RNA-specific, B1"		A_44_P447650	0.0285108	down	1.70172	chr20:11743843-11743902
		AI178955 EST222637 Normalized rat spleen, Bento Soares Rattus sp. cDNA clone RSPBT68 3' end, mRNA sequence [AI178955]	A_44_P233206	0.0414949	up	1.17679	Rn.3474
Sema3f	sema domain, immunoglobulin domain (Ig), short basic domain, secreted, (semaphorin) 3 F"		A_42_P689410	0.0181732	down	1.16134	chr8:112934752-112934406
		LOC311026 protein (Fragment). [Source:UniProtKB/TrEMBL;Acc:Q4QQU4] [ENSRNOT00000034632]	A_44_P522973	0.0390864	up	1.23289
Wnt2	wingless-type MMTV integration site family member 2	Protein Wnt. [Source:UniProtKB/TrEMBL;Acc:Q2IBD1] [ENSRNOT00000010427]	A_44_P358444	0.0301039	up	1.26868	Rn.203764
		Q4S355_TETNG (Q4S355) Chromosome 4 SCAF14752, whole genome shotgun sequence, partial (6%) [TC598118]	A_44_P702390	0.0304073	down	2.01001
Rpl29	ribosomal protein L29	Rattus norvegicus ribosomal protein L29 (Rpl29), mRNA [NM_017150]	A_42_P519770	0.00404102	up	1.21298	Rn.3973
		BF550302 UI-R-A1-ef-c-03-0-UI.r1 UI-R-A1 Rattus norvegicus cDNA clone UI-R-A1-ef-c-03-0-UI 5', mRNA sequence [BF550302]	A_44_P165336	0.0283123	down	1.33918	Rn.13581
			A_44_P930477	0.0451993	up	1.22084
		Rat truncated thyroid peroxidase mRNA, 3' end. [M57705]	A_44_P328094	0.0059924	up	1.05067	Rn.91199
			A_44_P541082	0.0448174	down	1.16362
			A_44_P412511	0.0343556	down	2.01987
Cds1	CDP-diacylglycerol synthase 1	Rattus norvegicus CDP-diacylglycerol synthase 1 (Cds1), mRNA [NM_031242]	A_44_P294932	0.0222716	down	1.0991	Rn.18983
Tctn3	tectonic family member 3	PREDICTED: Rattus norvegicus similar to RIKEN cDNA 4930521E07 (predicted) (RGD1305166_predicted), mRNA [XM_220007]	A_44_P271946	0.0278849	down	1.30248	Rn.22713
Olr1349	olfactory receptor 1349	Rattus norvegicus olfactory receptor 1349 (Olr1349), mRNA [NM_001000484]	A_44_P104801	0.0458953	up	1.03754	Rn.143632
Nlrx1	NLR family member X1	Rattus norvegicus NLR family member X1 (Nlrx1), mRNA [NM_001025010]	A_42_P527738	0.0293977	down	1.29898	Rn.12444
		Myosin heavy chain (Fragment). [Source:UniProtKB/TrEMBL;Acc:Q9Z2B7] [ENSRNOT00000004009]	A_44_P332674	0.0271018	up	1.63294	Rn.205062
Reck	reversion-inducing-cysteine-rich protein with kazal motifs	Rattus norvegicus reversion-inducing-cysteine-rich protein with kazal motifs (Reck), mRNA [NM_001107954]	A_43_P16856	0.00784714	down	1.371	Rn.7365
Racgap1	Rac GTPase-activating protein 1	Rattus norvegicus Rac GTPase-activating protein 1 (Racgap1), mRNA [NM_001108112]	A_44_P524326	0.0321756	down	1.17973	Rn.101301
Smyd1	SET and MYND domain containing 1	Rattus norvegicus SET and MYND domain containing 1 (Smyd1), mRNA [NM_001106595]	A_43_P19816	0.00377053	down	1.05753	Rn.203854
		UI-R-BJ1-awd-h-01-0-UI.s1 UI-R-BJ1 Rattus norvegicus cDNA clone UI-R-BJ1-awd-h-01-0-UI 3', mRNA sequence [BE113337]	A_44_P884555	0.017329	down	1.61769	Rn.171185
		AI236146 EST232708 Normalized rat ovary, Bento Soares Rattus sp. cDNA clone ROVDB96 3' end, mRNA sequence [AI236146]	A_44_P751206	0.0144091	up	1.11745	Rn.2633
Hist1h2bl	histone cluster 1, H2bl"		A_44_P180138	0.0372992	up	2.6755	chr17:48772031-48772090
Slco4a1	solute carrier organic anion transporter family, member 4a1"		A_44_P337125	0.0490806	up	1.22812	chr3:169538361-169538846
Prdm9	PR domain containing 9	Rattus norvegicus similar to PR-domain zinc finger protein 9 (LOC365155), mRNA [XM_344847]	A_44_P440663	0.0464346	down	1.24247
		BG153262 nag11a08.x1 NCI_CGAP_Emb2 Rattus norvegicus cDNA clone IMAGE:4175894 3' similar to SW:DYLX_MOUSE P51807 CYTOPLASMIC DYNEIN LIGHT CHAIN ;, mRNA sequence [BG153262]	A_44_P275299	0.0201101	down	1.23564
		AA997678 UI-R-C0-hm-d-07-0-UI.s1 UI-R-C0 Rattus norvegicus cDNA clone UI-R-C0-hm-d-07-0-UI 3', mRNA sequence [AA997678]	A_44_P176637	0.0165792	down	1.43678	Rn.96035
			A_44_P962890	0.0395821	down	1.53244
Ccdc115	coiled-coil domain containing 115	Rattus norvegicus coiled-coil domain containing 115, mRNA (cDNA clone MGC:188312 IMAGE:7442489), complete cds [BC166583]	A_44_P652919	0.0336322	down	1.14151	Rn.17453
		PREDICTED: Rattus norvegicus similar to KIAA0342 protein (predicted) (RGD1563130_predicted), mRNA [XM_236660]	A_44_P485560	0.0381906	down	1.14949
G0s2	G0/G1switch 2	UI-R-FS1-cqf-j-05-0-UI.s1 UI-R-FS1 Rattus norvegicus cDNA clone UI-R-FS1-cqf-j-05-0-UI 3', mRNA sequence [CA505509]	A_44_P219372	0.0431422	up	1.07757	Rn.1040
			A_44_P870183	0.029163	down	1.49144
		AA899472 UI-R-E0-de-b-04-0-UI.s1 UI-R-E0 Rattus norvegicus cDNA clone UI-R-E0-de-b-04-0-UI 3' similar to gi [AA899472]	A_44_P263682	0.04822	up	1.34061	Rn.4207
Por	P450 (cytochrome) oxidoreductase	Rattus norvegicus P450 (cytochrome) oxidoreductase (Por), mRNA [NM_031576]	A_44_P402375	0.0212875	up	1.09769	Rn.11359
		AA900368 UI-R-E0-cm-e-10-0-UI.s2 UI-R-E0 Rattus norvegicus cDNA clone UI-R-E0-cm-e-10-0-UI 3' similar to gi [AA900368]	A_44_P402318	0.0112488	up	1.18046	Rn.163355
Rufy1	RUN and FYVE domain containing 1	Rattus norvegicus RUN and FYVE domain containing 1 (Rufy1), mRNA [NM_001100727]	A_43_P19180	0.00437647	down	1.21864	Rn.39348
		BI282137 UI-R-CU0s-cbx-a-06-0-UI.s1 UI-R-CU0s Rattus norvegicus cDNA clone UI-R-CU0s-cbx-a-06-0-UI 3', mRNA sequence [BI282137]	A_44_P343768	0.00335654	up	1.02457	Rn.2859
		AW919096 EST350400 Rat gene index, normalized rat, norvegicus, Bento Soares Rattus norvegicus cDNA clone RGIFC69 5' end, mRNA sequence [AW919096]	A_44_P526803	0.0434582	down	1.111	Rn.156572
Dalrd3	DALR anticodon binding domain containing 3	Rattus norvegicus DALR anticodon binding domain containing 3 (Dalrd3), mRNA [NM_001014214]	A_44_P806655	0.0395136	down	1.11326	Rn.120770
Hs3st3a1	heparan sulfate (glucosamine) 3-O-sulfotransferase 3A1	Rattus norvegicus similar to D-glycosaminyl 3-O-sulfotransferase-3B (LOC363618), mRNA [XM_343911]	A_44_P394239	0.0308028	down	1.04696	Rn.72525
		FM140232 etnokid Rattus norvegicus cDNA clone etnokidP0062B12 5', mRNA sequence [FM140232]	A_44_P620192	0.0163702	down	1.29032	Rn.7927
		AI556631 UI-R-C2p-ri-f-02-0-UI.s1 UI-R-C2p Rattus norvegicus cDNA clone UI-R-C2p-ri-f-02-0-UI 3', mRNA sequence [AI556631]	A_44_P845395	0.0436361	down	1.20126
		AA858643 UI-R-E0-bq-d-11-0-UI.s1 UI-R-E0 Rattus norvegicus cDNA clone UI-R-E0-bq-d-11-0-UI 3' similar to emb [AA858643]	A_44_P411400	0.0243844	up	1.201	Rn.223
Vom2r-ps45	vomeronasal 2 receptor, pseudogene 45"		A_44_P404870	0.0260321	down	1.16294	chr1:64883323-64883382
		PREDICTED: Rattus norvegicus similar to H3 histone, family 3B (LOC678818), mRNA [XM_001053295]	A_44_P375207	0.0214737	up	1.39527
Muc1	mucin 1, cell surface associated"		A_44_P229118	0.0447163	down	1.10721	chr2:181402014-181403312
Tax1bp3	Tax1 (human T-cell leukemia virus type I) binding protein 3	Rattus norvegicus Tax1 (human T-cell leukemia virus type I) binding protein 3 (Tax1bp3), mRNA [NM_001025419]	A_44_P354573	0.0125102	down	1.08413	Rn.34842
		Rattus norvegicus similar to IG HEAVY CHAIN V REGION VH558 A1/A4 PRECURSOR (LOC366767), mRNA [XM_345754]	A_44_P316761	0.00108658	up	1.45641	Rn.126668
Slc38a6	solute carrier family 38, member 6"		A_44_P149273	0.0217407	down	1.23426	chr6:95777190-95777446
		WHRN_RAT (Q810W9) Whirlin (CASK-interacting protein CIP98), partial (12%) [TC634038]	A_44_P1045298	0.0378743	down	1.08798
		FM103027 etnofat Rattus norvegicus cDNA clone etnofatP0068F04 5', mRNA sequence [FM103027]	A_44_P477446	0.0431244	down	1.14815	Rn.154894
Prickle3	prickle homolog 3 (Drosophila)	Rattus norvegicus prickle homolog 3 (Drosophila) (Prickle3), mRNA [NM_001014110]	A_44_P555638	0.0290764	down	1.1991	Rn.155951
		Rattus norvegicus cDNA clone IMAGE:7379764. [BC107453]	A_44_P568715	0.0474681	down	1.10466	Rn.24369
RGD1306508	similar to hypothetical protein CL25084	Rattus norvegicus similar to hypothetical protein CL25084 (RGD1306508), mRNA [NM_001106023]	A_44_P554377	0.0363571	down	1.35384	Rn.102123
Dbndd1	dysbindin (dystrobrevin binding protein 1) domain containing 1	Rattus norvegicus dysbindin (dystrobrevin binding protein 1) domain containing 1 (Dbndd1), mRNA [NM_001014156]	A_44_P478284	0.0106423	down	1.06401	Rn.163416
			A_44_P979659	0.0129436	down	1.37462
		AI045430 UI-R-C1-kg-h-08-0-UI.s1 UI-R-C1 Rattus norvegicus cDNA clone UI-R-C1-kg-h-08-0-UI 3', mRNA sequence [AI045430]	A_44_P682434	0.00415889	up	1.26668	Rn.16215
Syt2	synaptotagmin II	Rattus norvegicus synaptotagmin II (Syt2), mRNA [NM_012665]	A_44_P210492	0.0495118	down	1.10062	Rn.88574
			A_44_P860269	0.022724	up	1.0185
		rx04138s Rat mixed-tissue library Rattus norvegicus cDNA clone rx04138 3', mRNA sequence [AI639292]	A_44_P786733	0.0105721	up	1.0974	Rn.135779
		AW143111 EST293407 Normalized rat brain, Bento Soares Rattus sp. cDNA clone RGIBD55 5' end, mRNA sequence [AW143111]	A_44_P327602	0.000350962	down	1.21706	Rn.7226
Hsf1	heat shock transcription factor 1	Heat shock transcription factor 1 (Fragment). [Source:UniProtKB/TrEMBL;Acc:Q63717] [ENSRNOT00000050108]	A_44_P475406	0.0464465	down	1.32393	Rn.20418
Irf3	interferon regulatory factor 3	Rattus norvegicus interferon regulatory factor 3 (Irf3), mRNA [NM_001006969]	A_44_P1003825	0.0193659	down	1.54967	Rn.1499
Hnrpll	heterogeneous nuclear ribonucleoprotein L-like	PREDICTED: Rattus norvegicus heterogeneous nuclear ribonucleoprotein L-like (predicted) (Hnrpll_predicted), mRNA [XM_233805]	A_44_P148044	0.0388041	down	1.52667	Rn.161893
		Rattus norvegicus hypercoagulability-related protein (HCR2) mRNA, complete cds. [AY234417]	A_44_P430904	0.0310389	down	1.48367	Rn.215073
Ranbp3l	RAN binding protein 3-like	Rattus norvegicus similar to Hypothetical protein FLJ25422 (LOC294789), mRNA [XM_215498]	A_42_P464434	0.0484927	down	2.33597	Rn.212645
			A_44_P845625	0.0211418	down	1.07586
		RATB1ARA Rattus norvegicus gene for beta-1 adrenergic receptor, complete cds [D00634]	A_44_P486446	0.00256843	down	1.48568
LOC365210	hypothetical LOC365210	PREDICTED: Rattus norvegicus hypothetical LOC365210 (LOC365210), mRNA [XR_005609]	A_44_P269517	0.015812	up	1.14334	Rn.197988
Cs	citrate synthase	Rattus norvegicus citrate synthase (Cs), nuclear gene encoding mitochondrial protein, mRNA [NM_130755]	A_43_P15355	0.0465913	up	1.08901	Rn.66581
Mars	methionine-tRNA synthetase	Rattus norvegicus methionine-tRNA synthetase (Mars), mRNA [NM_001127659]	A_44_P135896	0.0479211	down	1.13733	Rn.140163
Gcnt1	glucosaminyl (N-acetyl) transferase 1, core 2"		A_44_P497553	0.0217859	down	1.32931	chr1:220825593-220825534
		EST293662 Normalized rat brain, Bento Soares Rattus sp. cDNA clone RGIBL82 5' end, mRNA sequence [AW143366]	A_44_P957296	0.00734744	down	1.14496	Rn.18166
Tgs1	trimethylguanosine synthase homolog (S. cerevisiae)	Rattus norvegicus similar to PIMT (LOC312947), mRNA [XM_232648]	A_44_P112397	0.0480231	down	1.04747
		UI-R-E1-fx-d-09-0-UI.s1 UI-R-E1 Rattus norvegicus cDNA clone UI-R-E1-fx-d-09-0-UI 3', mRNA sequence [AA963109]	A_44_P504345	0.0342338	down	1.32605	Rn.165184
Slc25a38	solute carrier family 25, member 38"		A_44_P157159	0.0454391	down	1.23596	chr8:125097009-125097068
Creg1	cellular repressor of E1A-stimulated genes 1	Rattus norvegicus cellular repressor of E1A-stimulated genes 1 (Creg1), mRNA [NM_001105966]	A_44_P426524	0.0247974	up	1.49279	Rn.8051
Taf1c	TATA box binding protein (Tbp)-associated factor, RNA polymerase I, C"		A_42_P632498	0.0402591	down	1.43791	chr19:49842442-49842383
Fxyd3	FXYD domain-containing ion transport regulator 3	Rattus norvegicus FXYD domain-containing ion transport regulator 3 (Fxyd3), mRNA [NM_172317]	A_44_P1045612	0.0237303	down	1.15914	Rn.3896
Anks1b	ankyrin repeat and sterile alpha motif domain containing 1B	Rattus norvegicus similar to AIDA-1b (LOC299723), mRNA [XM_235055]	A_44_P408070	0.0351562	up	1.50528
RGD1310448	similar to mKIAA1300 protein	Rattus norvegicus similar to mKIAA1300 protein (LOC311347), mRNA [XM_230493]	A_44_P265102	0.01039	down	1.31392	Rn.51378
		UI-R-C3-ss-b-06-0-UI.s1 UI-R-C3 Rattus norvegicus cDNA clone UI-R-C3-ss-b-06-0-UI 3', mRNA sequence [AI709424]	A_44_P1005229	0.0174791	up	1.0935	Rn.168485
		BF284716 EST449307 Rat Gene Index, normalized rat, Rattus norvegicus cDNA Rattus norvegicus cDNA clone RGIEV31 3' sequence, mRNA sequence [BF284716]	A_44_P231010	0.0464957	down	1.51118	Rn.86207
Tulp1	tubby like protein 1	Rattus norvegicus tubby like protein 1 (Tulp1), mRNA [NM_001107642]	A_44_P133366	0.000201647	up	1.17828	Rn.254
		AMGNNUC:URRG1-00158-B8-A urrg1 (14046) Rattus norvegicus cDNA clone urrg1-00158-b8 5', mRNA sequence [CB557226]	A_44_P470114	0.0198862	down	1.10514	Rn.147811
		Q26195_PLAVI (Q26195) Pva1 protein, partial (10%) [TC605399]	A_44_P577138	0.0443608	down	3.68687
Pcdhac2	protocadherin alpha subfamily C, 2"		A_44_P992812	0.0365267	down	1.46355	chr18:29927910-29927969
Rnf128	ring finger protein 128	Rattus norvegicus similar to hypothetical protein FLJ23516; gene related to anergy in lymphocytes (LOC315911), mRNA [XM_236533]	A_43_P16436	0.032089	up	1.61917	Rn.7002
		AA963075 UI-R-E1-fx-a-09-0-UI.s1 UI-R-E1 Rattus norvegicus cDNA clone UI-R-E1-fx-a-09-0-UI 3', mRNA sequence [AA963075]	A_44_P467541	0.0168381	down	2.29409	Rn.73451
Cherp	calcium homeostasis endoplasmic reticulum protein	Rattus norvegicus calcium homeostasis endoplasmic reticulum protein (Cherp), mRNA [NM_001106064]	A_44_P450128	0.0367886	down	1.29809	Rn.85949
		AI044835 UI-R-C1-ki-g-02-0-UI.s1 UI-R-C1 Rattus norvegicus cDNA clone UI-R-C1-ki-g-02-0-UI 3', mRNA sequence [AI044835]	A_44_P207504	0.0200362	down	1.20147	Rn.6422
		BI395726 EST531597 Rat gene index, normalized rat, norvegicus Rattus norvegicus cDNA clone RGICL95 5' end, mRNA sequence [BI395726]	A_44_P879176	0.0479393	down	1.17884
			A_44_P492298	0.0269648	down	1.35963
		BF282161 EST446752 Rat Gene Index, normalized rat, Rattus norvegicus cDNA Rattus norvegicus cDNA clone RGIDF02 3' sequence, mRNA sequence [BF282161]	A_44_P373400	0.0227664	up	1.12594	Rn.162877
Wrb	tryptophan rich basic protein	Rattus norvegicus tryptophan rich basic protein (Wrb), mRNA [NM_199373]	A_44_P100023	0.0335679	down	1.34733	Rn.103351
Smc2	structural maintenance of chromosomes 2	Rattus norvegicus structural maintenance of chromosomes 2 (Smc2), mRNA [NM_001108666]	A_44_P323933	0.0302322	up	1.21389	Rn.94452
Sblf	stoned B-like factor	Rattus norvegicus stonin mRNA, complete cds. [AY300793]	A_44_P102319	0.0396808	down	1.12577	Rn.202174
Pygo2	pygopus 2	Rattus norvegicus pygopus 2 (Pygo2), mRNA [NM_001106447]	A_44_P516306	0.0288781	down	1.11937	Rn.24988
Wdr22	WD repeat domain 22	Wdr22 protein (Fragment). [Source:UniProtKB/TrEMBL;Acc:Q68FQ3] [ENSRNOT00000006005]	A_44_P1045997	0.0470615	down	1.18485	Rn.47944
		EST351574 Rat gene index, normalized rat, norvegicus, Bento Soares Rattus norvegicus cDNA clone RGIGT26 5' end, mRNA sequence [AW920270]	A_44_P1051650	0.00248056	down	1.57551	Rn.219363
Nupr1	nuclear protein 1	Rattus norvegicus nuclear protein 1 (Nupr1), mRNA [NM_053611]	A_42_P812008	0.0132055	down	1.41992	Rn.11182
			A_44_P716969	0.0448265	down	1.59088
Gosr2	golgi SNAP receptor complex member 2	Rattus norvegicus golgi SNAP receptor complex member 2 (Gosr2), mRNA [NM_031685]	A_44_P1052463	0.00885593	down	1.12972	Rn.13518
RGD1563516	similar to histone protein Hist2h3c1	PREDICTED: Rattus norvegicus hypothetical protein LOC690148 (LOC690148), mRNA [XR_006811]	A_44_P262670	0.0184006	up	1.1093	Rn.72468
Olr665	olfactory receptor 665	Rattus norvegicus olfactory receptor 665 (Olr665), mRNA [NM_001000634]	A_44_P423725	0.0202065	up	1.71888	Rn.142836
Sema4g	sema domain, immunoglobulin domain (Ig), transmembrane domain (TM) and short cytoplasmic domain, (semaphorin) 4G"		A_43_P14045	0.0292878	down	1.19247	chr1:250068834-250068893
Plekhg2	pleckstrin homology domain containing, family G (with RhoGef domain) member 2"		A_42_P559038	0.0188969	down	1.65717	chr1:83470088-83470029
Hao2	hydroxyacid oxidase 2 (long chain)	Rattus norvegicus hydroxyacid oxidase 2 (long chain) (Hao2), mRNA [NM_032082]	A_43_P12724	0.00700751	down	1.37871	Rn.198611
		AI712582 UI-R-AF1-aas-b-07-0-UI.s1 UI-R-AF1 Rattus norvegicus cDNA clone UI-R-AF1-aas-b-07-0-UI 3', mRNA sequence [AI712582]	A_44_P558984	0.0310745	up	1.34756	Rn.205583
			A_44_P267265	0.0416803	up	1.13036
			A_44_P100431	0.0297144	up	1.06079
LOC292516	similar to actin-like 7-alpha-like protein	Rattus norvegicus similar to actin-like 7-alpha-like protein (LOC292516), mRNA [NM_001013893]	A_44_P302051	0.00169515	up	1.27707	Rn.122192
Sike	suppressor of IKK epsilon	Rattus norvegicus suppressor of IKK epsilon (Sike), mRNA [NM_001012182]	A_44_P822414	0.0204167	down	1.17988	Rn.9125
Mfn2	mitofusin 2	Rattus norvegicus mitofusin 2 (Mfn2), nuclear gene encoding mitochondrial protein, mRNA [NM_130894]	A_44_P135148	0.0474138	up	1.26308	Rn.8570
		AMGNNUC:URRG1-00021-G6-A urrg1 (14046) Rattus norvegicus cDNA clone urrg1-00021-g6 5', mRNA sequence [CB581857]	A_44_P797077	0.00664262	down	1.10802	Rn.1207
		AI059389 UI-R-C1-le-c-04-0-UI.s1 UI-R-C1 Rattus norvegicus cDNA clone UI-R-C1-le-c-04-0-UI 3', mRNA sequence [AI059389]	A_44_P327727	0.0404117	down	1.03625	Rn.216598
Hoxc9	homeobox C9	PREDICTED: Rattus norvegicus homeo box C8 (mapped) (Hoxc8_mapped), mRNA [XM_347335]	A_42_P692008	0.0493374	down	1.72641	Rn.101733
Cklf	chemokine-like factor	Rattus norvegicus chemokine-like factor (Cklf), mRNA [NM_139111]	A_42_P519311	0.0319623	up	2.41819	Rn.81197
		BG374383 UI-R-CV1-bso-f-12-0-UI.s1 UI-R-CV1 Rattus norvegicus cDNA clone UI-R-CV1-bso-f-12-0-UI 3', mRNA sequence [BG374383]	A_44_P537132	0.00356672	up	1.12867	Rn.38301
		BF287780 EST452371 Rat Gene Index, normalized rat, Rattus norvegicus cDNA Rattus norvegicus cDNA clone RGIGK04 5' sequence, mRNA sequence [BF287780]	A_44_P119763	0.0166207	down	1.63327
			A_44_P126103	0.00107485	down	1.45085
		Rattus norvegicus similar to Tafazzin (LOC363521), mRNA [XM_343845]	A_44_P185311	0.047342	down	1.36221
Suv420h2	suppressor of variegation 4-20 homolog 2 (Drosophila)	Rattus norvegicus suppressor of variegation 4-20 homolog 2 (Drosophila) (Suv420h2), mRNA [NM_001107475]	A_44_P156629	0.013353	up	1.47545	Rn.105145
		EST346289 Normalized rat ovary, Bento Soares Rattus sp. cDNA clone RGIBN18 5' end, mRNA sequence [AW914985]	A_44_P650616	0.043875	down	1.25198	Rn.95194
		BF282951 EST447542 Rat Gene Index, normalized rat, Rattus norvegicus cDNA Rattus norvegicus cDNA clone RGIDV44 3' sequence, mRNA sequence [BF282951]	A_44_P550025	0.0215092	down	1.2042	Rn.203263
Add1	adducin 1 (alpha)	Rattus norvegicus adducin 1 (alpha) (Add1), mRNA [NM_016990]	A_44_P902209	0.0151664	down	1.19317	Rn.5788
		Mdn1 protein (Fragment). [Source:UniProtKB/TrEMBL;Acc:Q5RJZ0] [ENSRNOT00000060958]	A_44_P405603	0.00098402	up	1.37652	Rn.9052
			A_44_P945920	0.0478614	up	1.13136
		Rattus norvegicus similar to Heat shock cognate 71 kDa protein (LOC291461), mRNA [XM_212821]	A_44_P314122	0.03052	up	1.08413
		AI104517 EST213806 Normalized rat heart, Bento Soares Rattus sp. cDNA clone RHECE54 3' end, mRNA sequence [AI104517]	A_44_P879902	0.0099499	up	1.55913	Rn.86985
			A_44_P729134	0.0332746	down	1.1885
		BM383306 UI-R-DK0-cfm-c-04-0-UI.s2 UI-R-DK0 Rattus norvegicus cDNA clone UI-R-DK0-cfm-c-04-0-UI 3', mRNA sequence [BM383306]	A_44_P369483	0.0283688	down	1.54909	Rn.161077
Fzd9	frizzled homolog 9 (Drosophila)	Rattus norvegicus frizzled homolog 9 (Drosophila) (Fzd9), mRNA [NM_153305]	A_44_P367465	0.00297979	up	1.53058	Rn.96335
		AA818090 UI-R-A0-am-e-01-0-UI.s1 UI-R-A0 Rattus norvegicus cDNA clone UI-R-A0-am-e-01-0-UI 3', mRNA sequence [AA818090]	A_44_P403672	0.000458005	down	1.13215
		Q9BRM5_HUMAN (Q9BRM5) GPD1L protein (Fragment), partial (7%) [TC619036]	A_44_P885914	0.0488248	down	1.65791
Msh3	mutS homolog 3 (E. coli)	Msh3 protein (Fragment). [Source:UniProtKB/TrEMBL;Acc:Q5BJY1] [ENSRNOT00000045570]	A_44_P592461	0.00609505	down	1.24932	Rn.162551
RGD1310868	similar to RIKEN cDNA D230014K01	Rattus norvegicus similar to RIKEN cDNA D230014K01 (RGD1310868), mRNA [NM_001107070]	A_44_P777576	0.00714223	down	1.79054	Rn.22928
Arfgef1	ADP-ribosylation factor guanine nucleotide-exchange factor 1(brefeldin A-inhibited)	Rattus norvegicus similar to guanine nucleotide exchange factor (LOC312915), mRNA [XM_232614]	A_43_P20387	0.00940136	down	1.26664	Rn.6834
Srrm2	serine/arginine repetitive matrix 2	PREDICTED: Rattus norvegicus serine [XM_220207]	A_43_P10601	0.00724482	down	1.37295	Rn.162027
Npy	neuropeptide Y	Rattus norvegicus neuropeptide Y (Npy), mRNA [NM_012614]	A_42_P771373	0.022627	up	3.20512	Rn.9714
Zmat3	zinc finger, matrin type 3"		A_44_P1019245	0.00482379	down	1.40254	chr2:118537633-118537692
		BQ198768 UI-R-EB0-clb-d-23-0-UI.s1 UI-R-EB0 Rattus norvegicus cDNA clone UI-R-EB0-clb-d-23-0-UI 3', mRNA sequence [BQ198768]	A_44_P211785	0.0148689	down	1.14829	Rn.198679
		AI410360 EST238653 Normalized rat kidney, Bento Soares Rattus sp. cDNA clone RKIDN74 3' end, mRNA sequence [AI410360]	A_44_P295703	0.00297788	down	1.40913	Rn.19351
Slc23a1	solute carrier family 23 (nucleobase transporters), member 1"		A_42_P823322	0.0354848	down	1.32989	chr18:28239155-28239096
Prim1	DNA primase, p49 subunit"		A_44_P996233	0.00342798	down	1.11586	chr7:1322747-1322806
		BC053524 Ipo7 protein {Mus musculus} (exp=-1; wgp=0; cg=0), partial (3%) [TC628490]	A_44_P747142	0.0234566	up	1.10667
		AI144967 UI-R-BT0-po-a-11-0-UI.s1 UI-R-BT0 Rattus norvegicus cDNA clone UI-R-BT0-po-a-11-0-UI 3', mRNA sequence [AI144967]	A_44_P416221	0.0450671	down	1.05274	Rn.2459
RGD1306772	similar to RIKEN cDNA 1110008J03	Rattus norvegicus similar to RIKEN cDNA 1110008J03 (RGD1306772), mRNA [NM_001044226]	A_43_P17128	0.000814637	down	1.1163	Rn.20168
LOC298245	similar to Nhp2 non-histone chromosome protein 2-like 1	PREDICTED: Rattus norvegicus similar to Nhp2 non-histone chromosome protein 2-like 1 (LOC298245), mRNA [XR_006006]	A_44_P396354	0.00998818	up	1.24374	Rn.197563
			A_44_P669920	0.046699	down	1.44039
Tbx15	T-box 15	T-box 15 [Source:RefSeq_peptide;Acc:NP_001099921] [ENSRNOT00000026570]	A_44_P838931	0.010401	down	1.06821
Lamb2	laminin, beta 2"		A_44_P550228	0.0204221	down	1.25696	chr16_random:1230338-1230397
Slc43a1	solute carrier family 43, member 1"		A_44_P410954	0.0185307	down	1.6246	chr3:68083249-68083308
		Q4HBN0_9DEIO (Q4HBN0) E3 binding, partial (4%) [TC607143]	A_43_P14367	0.0476981	down	1.25464
		AMGNNUC:NRHY7-00009-G6-A nrhy7 (10850) Rattus norvegicus cDNA clone nrhy7-00009-g6 5', mRNA sequence [CB545168]	A_43_P18278	0.0368149	down	1.52522	Rn.220772
			A_44_P607972	0.0186581	down	3.93739
Stac3	SH3 and cysteine rich domain 3	Rattus norvegicus SH3 and cysteine rich domain 3 (Stac3), mRNA [NM_001130558]	A_44_P1045734	0.046813	down	1.7272	Rn.38669
Dgki	diacylglycerol kinase, iota"		A_43_P18339	0.0132756	down	1.26195	chr4:64207541-64207482
		Q8JZP8_MOUSE (Q8JZP8) Zfp689 protein, partial (22%) [TC609403]	A_44_P730758	0.0300047	down	2.19365
		BF398611 UI-R-BS2-beq-h-01-0-UI.s1 UI-R-BS2 Rattus norvegicus cDNA clone UI-R-BS2-beq-h-01-0-UI 3', mRNA sequence [BF398611]	A_44_P678738	0.00108133	down	1.23592
		EST352783 Rat gene index, normalized rat, norvegicus, Bento Soares Rattus norvegicus cDNA clone RGIHX55 5' end, mRNA sequence [AW921479]	A_44_P829197	0.033385	up	1.18704	Rn.55957
		BF548560 UI-R-A0-au-c-08-0-UI.r1 UI-R-A0 Rattus norvegicus cDNA clone UI-R-A0-au-c-08-0-UI 5', mRNA sequence [BF548560]	A_44_P161909	0.0238449	down	1.31858	Rn.2980
Col24a1	collagen, type XXIV, alpha 1"		A_44_P639365	0.0379578	down	2.27517	chr2:243727511-243727570
Pygb	phosphorylase, glycogen; brain"		A_44_P323304	0.0131366	down	1.30614	chr3:141467537-141467596
Scnn1a	sodium channel, nonvoltage-gated, type I, alpha"		A_44_P1070856	0.0246492	up	1.0711	chr4:161466887-161467055
		AA818707 UI-R-A0-az-d-03-0-UI.s1 UI-R-A0 Rattus norvegicus cDNA clone UI-R-A0-az-d-03-0-UI 3' similar to dbj [AA818707]	A_44_P343572	0.0497382	up	1.15553	Rn.1438
		AW918458 EST349762 Rat gene index, normalized rat, norvegicus, Bento Soares Rattus norvegicus cDNA clone RGIES56 5' end, mRNA sequence [AW918458]	A_44_P338703	0.0424627	down	1.41508	Rn.164799
Cd226	CD226 molecule	Rattus norvegicus CD226 molecule (Cd226), mRNA [NM_001107370]	A_43_P21921	0.00601174	up	1.23663	Rn.110297
Ppfibp2	PTPRF interacting protein, binding protein 2 (liprin beta 2)"		A_44_P1029298	0.015532	down	1.42254	chr1:165068403-165079874
			A_44_P382002	0.0451105	down	1.651
		PREDICTED: Rattus norvegicus Atpase, class VI, type 11C (predicted) (Atp11c_predicted), mRNA [XR_007360]	A_43_P18526	0.00114299	up	1.19028	Rn.105357
Aurkc	aurora kinase C	Rattus norvegicus aurora kinase C (Aurkc), mRNA [NM_001106221]	A_44_P1043468	0.0340035	down	1.23174	Rn.41092
Colq	collagen-like tail subunit (single strand of homotrimer) of asymmetric acetylcholinesterase	Rattus norvegicus collagen-like tail subunit (single strand of homotrimer) of asymmetric acetylcholinesterase (Colq), mRNA [NM_019274]	A_44_P141051	0.00871537	down	1.17908	Rn.87303
			A_44_P918476	0.0166142	down	1.48012
		BE102374 UI-R-BT1-aql-g-10-0-UI.s1 UI-R-BT1 Rattus norvegicus cDNA clone UI-R-BT1-aql-g-10-0-UI 3', mRNA sequence [BE102374]	A_44_P219335	0.00213975	up	1.56744	Rn.47320
		AW918267 EST349571 Rat gene index, normalized rat, norvegicus, Bento Soares Rattus norvegicus cDNA clone RGIEO75 5' end, mRNA sequence [AW918267]	A_44_P864646	0.0453101	down	1.08998	Rn.178143
RGD1305311	similar to hypothetical protein FLJ22527	Q4G164_HUMAN (Q4G164) IQCA protein, partial (21%) [TC637617]	A_44_P1027964	0.0214191	up	1.14628	Rn.163088
Banp	Btg3 associated nuclear protein	Rattus norvegicus Btg3 associated nuclear protein (Banp), mRNA [NM_001106191]	A_43_P19045	0.0465205	down	1.07965	Rn.55281
		Q4RAJ3_TETNG (Q4RAJ3) Chromosome undetermined SCAF23575, whole genome shotgun sequence. (Fragment), partial (12%) [TC588522]	A_44_P653681	0.0487777	up	1.06031
Kctd6	potassium channel tetramerisation domain containing 6	Rattus norvegicus potassium channel tetramerisation domain containing 6 (Kctd6), mRNA [NM_001107253]	A_44_P544121	0.0362665	down	1.17788	Rn.105101
		BE100832 UI-R-BJ1-auf-g-12-0-UI.s1 UI-R-BJ1 Rattus norvegicus cDNA clone UI-R-BJ1-auf-g-12-0-UI 3', mRNA sequence [BE100832]	A_44_P544748	0.0332034	down	1.24368	Rn.106269
		Rat asialoglycoprotein receptor RHL1 mRNA, 5' end. [M16349]	A_44_P1071170	0.00171099	down	1.3867	Rn.44300
Acp6	acid phosphatase 6, lysophosphatidic"		A_42_P758052	0.0237485	down	1.16726	chr2:191964247-191964306
Hbq1	hemoglobin, theta 1"		A_44_P466845	0.0489165	up	1.28516	chr10:15582082-15581915
LOC361646	similar to K04F10.2	Rattus norvegicus similar to K04F10.2 (LOC361646), mRNA [NM_001134574]	A_43_P20354	0.0285773	up	1.34692	Rn.209023
		PREDICTED: Rattus norvegicus interferon alpha family, gene 11 (predicted) (Ifna11_predicted), mRNA [XM_001054353]	A_44_P302491	0.00494337	up	1.10009
			A_44_P653649	0.030516	down	1.26925
Ptprb	protein tyrosine phosphatase, receptor type, B"		A_42_P504852	0.0157627	down	1.78804	chr7:55713923-55713982
			A_44_P562419	0.0249128	down	1.26854
			A_44_P873456	0.0368214	up	1.2971
Akr1b10	aldo-keto reductase family 1, member B10 (aldose reductase)"		A_44_P299977	0.0245945	down	1.3089	chr4:61761665-61762891
		AI070874 UI-R-C2-ms-d-05-0-UI.s1 UI-R-C2 Rattus norvegicus cDNA clone UI-R-C2-ms-d-05-0-UI 3', mRNA sequence [AI070874]	A_44_P148485	0.0369881	up	1.44068	Rn.19870
RGD1560280	similar to hypothetical protein D430020F16	Rattus norvegicus similar to hypothetical protein D430020F16 (LOC308724), mRNA [XM_218798]	A_44_P109864	0.0271623	down	1.24937	Rn.145007
Ecat1	ES cell associated transcript 1	Rattus norvegicus ES cell associated transcript 1 (Ecat1), mRNA [NM_001106837]	A_44_P541596	0.031066	up	1.26068	Rn.218611
L1cam	L1 cell adhesion molecule	Rattus norvegicus L1 cell adhesion molecule (L1cam), mRNA [NM_017345]	A_42_P837568	0.0206959	down	1.18525	Rn.10378
Kctd9	potassium channel tetramerisation domain containing 9	Rattus norvegicus potassium channel tetramerisation domain containing 9 (Kctd9), mRNA [NM_001108871]	A_43_P10399	0.0346772	down	1.09135	Rn.9317
			A_44_P977433	0.00514868	down	2.13672
Ceacam10	carcinoembryonic antigen-related cell adhesion molecule 10	Rattus norvegicus carcinoembryonic antigen-related cell adhesion molecule 10 (Ceacam10), mRNA [NM_173339]	A_43_P13426	0.0232337	up	1.52214	Rn.92160
Ece1	endothelin converting enzyme 1	Endothelin-converting enzyme 1 (EC 3.4.24.71) (ECE-1). [Source:UniProtKB/Swiss-Prot;Acc:P42893] [ENSRNOT00000019231]	A_42_P839121	0.033001	down	1.29099	Rn.7000
Rbm10	RNA binding motif protein 10	Rattus norvegicus RNA binding motif protein 10 (Rbm10), mRNA [NM_152861]	A_44_P540067	0.0315749	down	1.21299	Rn.8822
			A_44_P967143	0.0285264	up	1.17579
Ganab	glucosidase, alpha; neutral AB"		A_42_P664501	0.014626	down	1.15304	chr1:211593866-211593925
		AA998741 UI-R-C0-ii-d-11-0-UI.s1 UI-R-C0 Rattus norvegicus cDNA clone UI-R-C0-ii-d-11-0-UI 3', mRNA sequence [AA998741]	A_44_P354525	0.0310913	down	1.37069
		Q6WZ94_STRVI (Q6WZ94) Transcriptional regulator, partial (6%) [TC625067]	A_44_P823250	0.0140885	down	1.3265
		AW915150 EST346454 Normalized rat embryo, Bento Soares Rattus sp. cDNA clone RGICL20 5' end, mRNA sequence [AW915150]	A_44_P1024165	0.0181505	down	1.36697	Rn.101
		Q9WV20_RAT (Q9WV20) Protein tyrosine phosphatase epsilon (Fragment), partial (15%) [TC611111]	A_44_P947632	0.0275487	down	1.14734
Lrg1	leucine-rich alpha-2-glycoprotein 1	Rattus norvegicus leucine-rich alpha-2-glycoprotein 1 (Lrg1), mRNA [NM_001009717]	A_44_P290022	0.00737933	up	1.76198	Rn.17847
RGD1309726	similar to Hypothetical protein C20orf135	Rattus norvegicus similar to Hypothetical protein C20orf135 (RGD1309726), mRNA [NM_001014052]	A_44_P414966	0.00831011	up	1.46321	Rn.27738
		AI059491 UI-R-C1-lg-g-01-0-UI.s1 UI-R-C1 Rattus norvegicus cDNA clone UI-R-C1-lg-g-01-0-UI 3', mRNA sequence [AI059491]	A_44_P223971	0.00749913	up	1.1051	Rn.11110
Ash1l	ash1 (absent, small, or homeotic)-like (Drosophila)"		A_44_P434386	0.0253642	down	1.6473	chr2:181070189-181070248
		AA800287 EST189784 Normalized rat heart, Bento Soares Rattus sp. cDNA clone RHEAN42 3' end, mRNA sequence [AA800287]	A_44_P467856	0.0311836	down	1.40689	Rn.1093
		Rattus norvegicus similar to lectin, mannose-binding, 1 like; complexin III; ERGIC-53-like protein (LOC300743), mRNA [XM_217166]	A_44_P234490	0.000665514	down	1.09085
		Rattus norvegicus similar to DEAH (Asp-Glu-Ala-His) box polypeptide 29; nucleic acid helicase DDXx (LOC294741), mRNA [XM_215481]	A_44_P192117	0.0212594	down	1.17239	Rn.103224
			A_44_P685023	0.0230519	down	1.7246
		CB545206 AMGNNUC:MRBE3-00040-F11-A rat brain E15 (10374) Rattus norvegicus cDNA clone mrbe3-00040-f11 5', mRNA sequence [CB545206]	A_44_P399224	0.0335578	down	1.05295	Rn.204692
		BE116157 UI-R-BS1-aya-a-12-0-UI.s1 UI-R-BS1 Rattus norvegicus cDNA clone UI-R-BS1-aya-a-12-0-UI 3', mRNA sequence [BE116157]	A_44_P303972	0.0425428	down	1.34927	Rn.23346
Ankrd45	ankyrin repeat domain 45	PREDICTED: Rattus norvegicus ankyrin repeat domain 45 (predicted) (Ankrd45_predicted), mRNA [XM_213908]	A_44_P353888	0.0145301	up	1.23019	Rn.154449
		Rattus norvegicus similar to novel cell death-regulatory protein GRIM19 (LOC303431), mRNA [XM_220757]	A_44_P288849	0.0161637	up	1.49909
B3gnt2	UDP-GlcNAc:betaGal beta-1,3-N-acetylglucosaminyltransferase 2"		A_44_P975327	0.033363	down	1.41764	chr14:103500405-103500346
Fgl1	fibrinogen-like 1	Rattus norvegicus fibrinogen-like 1 (Fgl1), mRNA [NM_172010]	A_44_P500882	0.0124358	up	1.54405	Rn.15994
Fzd6	frizzled homolog 6 (Drosophila)	Rattus norvegicus frizzled homolog 6 (Drosophila) (Fzd6), mRNA [NM_001130536]	A_44_P334991	0.0477035	down	1.13985	Rn.2740
Cd109	CD109 molecule	Rattus norvegicus CD109 molecule (Cd109), mRNA [NM_001108771]	A_44_P654845	0.037508	down	1.21521	Rn.105638
		S68944 Na+/Cl(-)-dependent neurotransmitter transporter [rats, brain, mRNA, 3762 nt] [S68944]	A_44_P173960	0.00667856	down	1.28296
Fam117a	family with sequence similarity 117, member A"		A_44_P914723	0.0290204	up	1.32597	chr10:84066858-84066917
		Rattus norvegicus similar to hypothetical protein (LOC288117), mRNA [XM_221463]	A_44_P352198	0.0243068	up	1.07426
		RVL21892 Wackym-Soares normalized rat vestibular cDNA library Rattus norvegicus cDNA 5', mRNA sequence [DV729123]	A_44_P328930	0.0384676	down	1.16341	Rn.14926
			A_44_P170802	0.0278562	up	1.14145
		AI012317 EST206768 Normalized rat placenta, Bento Soares Rattus sp. cDNA clone RPLAV58 3' end, mRNA sequence [AI012317]	A_44_P145390	0.0381206	up	1.17456	Rn.17834
RGD1310257	similar to RIKEN cDNA 6330408A02 gene	PREDICTED: Rattus norvegicus similar to RIKEN cDNA 6330408A02 gene (predicted) (RGD1310257_predicted), mRNA [XM_218322]	A_44_P901229	0.0177963	down	1.29978	Rn.207230
LOC691518	hypothetical protein LOC691518	PREDICTED: Rattus norvegicus hypothetical protein LOC691518 (LOC691518), mRNA [XR_007136]	A_44_P185115	0.0268191	up	1.16367	Rn.201728
Wipf3	WAS/WASL interacting protein family, member 3"		A_44_P278387	0.00860969	down	1.76395	chr4:82906633-82906693
RGD1565168	similar to RAP2A, member of RAS oncogene family"		A_44_P178354	0.0179415	up	1.25646	chr6:136246255-136246196
Prkag1	protein kinase, AMP-activated, gamma 1 non-catalytic subunit"		A_44_P337094	0.0269807	down	1.49899	chr7:137583200-137583141
		AMGNNUC:URRG1-00095-D9-A urrg1 (14046) Rattus norvegicus cDNA clone urrg1-00095-d9 5', mRNA sequence [CB556467]	A_44_P845454	0.0376736	down	1.7431	Rn.24297
		Rattus norvegicus similar to 3-phosphoglycerate dehydrogenase (LOC290415), mRNA [XM_224421]	A_44_P480472	0.0155122	up	1.11286
MGC112830	similar to transcription factor	Rattus norvegicus similar to transcription factor (MGC112830), mRNA [NM_001025718]	A_44_P247139	0.00653582	down	1.25382	Rn.13772
Slc9a6	solute carrier family 9 (sodium/hydrogen exchanger), member 6"		A_43_P10230	0.00154536	down	1.44565	chrX:141188519-141192072
Jarid1b	jumonji, AT rich interactive domain 1B"		A_44_P342245	0.0444651	down	1.24317	chr13:47575767-47575826
		UI-R-BO0-ahu-b-01-0-UI.r1 UI-R-BO0 Rattus norvegicus cDNA clone UI-R-BO0-ahu-b-01-0-UI 5', mRNA sequence [BF567259]	A_44_P851372	0.0119442	down	1.26449	Rn.169408
		FM122686 etnohea Rattus norvegicus cDNA clone etnoheaP0058E11 5', mRNA sequence [FM122686]	A_44_P899167	0.0408682	up	1.19987	Rn.205657
		RVL18491 Wackym-Soares normalized rat vestibular cDNA library Rattus norvegicus cDNA 5', mRNA sequence [DV726212]	A_44_P838882	0.0215401	down	1.47294	Rn.49063
Thumpd2	THUMP domain containing 2	Rattus norvegicus THUMP domain containing 2 (Thumpd2), mRNA [NM_001012108]	A_44_P102001	0.0354251	down	1.57172	Rn.204569
RGD1562156	similar to MAIR-IIb	PREDICTED: Rattus norvegicus similar to MAIR-IIb (predicted) (RGD1562156_predicted), mRNA [XM_221091]	A_44_P469129	0.0393939	up	1.3594
Murc	muscle-restricted coiled-coil protein	Rattus norvegicus muscle-restricted coiled-coil protein (Murc), mRNA [NM_001107931]	A_44_P541485	0.0172499	up	1.09447	Rn.218700
Pax4	paired box 4	Rattus norvegicus paired box 4 (Pax4), mRNA [NM_031799]	A_44_P481380	0.0254531	up	1.19528	Rn.14531
Kif4	kinesin family member 4	Kinesin-like protein KIF4 (Fragment). [Source:UniProtKB/TrEMBL;Acc:Q9WV61] [ENSRNOT00000003789]	A_44_P480157	0.0117796	up	1.37478	Rn.22652
Suclg2	succinate-CoA ligase, GDP-forming, beta subunit"		A_43_P20118	0.0263876	up	1.09852	chr4:129995833-129995822
Gnaz	guanine nucleotide binding protein, alpha z subunit"		A_42_P646290	0.0162658	up	1.39086	chr20:14146932-14146873
			A_44_P948401	0.0314266	down	1.38077
Ssr3	signal sequence receptor, gamma"		A_44_P994768	0.0088837	down	1.32386	chr2:155148276-155148217
Gsdmc1	gasdermin C1	Rattus norvegicus gasdermin C1 (Gsdmc1), mRNA [NM_001134495]	A_44_P150013	0.0291842	down	1.32222	Rn.82172
Psmd11	proteasome (prosome, macropain) 26S subunit, non-ATPase, 11"		A_44_P502842	0.0130768	up	1.02374	chr10:68708038-68708474
Ola1	Obg-like ATPase 1	Rattus norvegicus Obg-like ATPase 1 (Ola1), mRNA [NM_001033927]	A_43_P15643	0.0455899	down	1.55881	Rn.5874
		Rattus norvegicus similar to RIKEN cDNA 6030443O07 (LOC363217), mRNA [XM_343555]	A_42_P581836	0.0145603	down	1.18627
RGD1304704	similar to Hypothetical protein CGI-99	Rattus norvegicus similar to Hypothetical protein CGI-99 (RGD1304704), mRNA [NM_001047874]	A_42_P751368	0.00538102	up	1.08581	Rn.1434
Zfp131	zinc finger protein 131	Rattus norvegicus zinc finger protein 131 (Zfp131), mRNA [NM_001100698]	A_44_P449522	0.0221311	down	1.30804	Rn.92641
LOC366431	similar to RIKEN cDNA 2210012G02	Rattus norvegicus similar to RIKEN cDNA 2210012G02 (LOC366431), mRNA [NM_001014260]	A_43_P20684	0.0452238	up	1.10658	Rn.17312
			A_44_P854181	0.00508068	down	1.37984
Carm1	coactivator-associated arginine methyltransferase 1	Rattus norvegicus coactivator-associated arginine methyltransferase 1 (Carm1), transcript variant 1, mRNA [NM_001030041]	A_44_P430345	0.0194579	down	1.18379	Rn.219328
Khdrbs2	KH domain containing, RNA binding, signal transduction associated 2"		A_42_P832133	0.0175681	down	1.07722	chr9:31403711-31403770
			A_44_P222412	0.0281459	down	1.2362
Olr727	olfactory receptor 727	Rattus norvegicus olfactory receptor 727 (Olr727), mRNA [NM_001000619]	A_44_P529355	0.0437731	up	1.27316	Rn.142790
		Q3UPF3_MOUSE (Q3UPF3) 6 days neonate spleen cDNA, RIKEN full-length enriched library, clone:F420005A04 product:TAFII250 homolog (Fragment), partial (6%) [TC620069]	A_44_P779002	0.0290916	down	1.66712
Gp5	glycoprotein V (platelet)	Rattus norvegicus glycoprotein V (platelet) (Gp5), mRNA [NM_012795]	A_44_P187152	0.041099	up	2.94034	Rn.138111
Sumf1	sulfatase modifying factor 1	Rattus norvegicus sulfatase modifying factor 1 (Sumf1), mRNA [NM_001108639]	A_44_P879970	0.022251	down	1.17671	Rn.203214
		Thyroid hormone receptor beta-2 (Nuclear receptor subfamily 1 group A member 2). [Source:UniProtKB/Swiss-Prot;Acc:P37826] [ENSRNOT00000008752]	A_44_P468153	0.0459163	down	1.63183	Rn.88692
		AI598863 EST250566 Normalized rat embryo, Bento Soares Rattus sp. cDNA clone REMDX89 3' end, mRNA sequence [AI598863]	A_44_P235608	0.00671729	up	1.92758	Rn.19101
		Rat calbindin D28 mRNA, complete cds. [M31178]	A_44_P118630	0.0195789	down	1.14256	Rn.3908
Efhc2	EF-hand domain (C-terminal) containing 2	Rattus norvegicus EF-hand domain (C-terminal) containing 2 (Efhc2), mRNA [NM_001106952]	A_44_P258031	0.0303766	up	1.18946	Rn.39302
Sptbn2	spectrin, beta, non-erythrocytic 2"		A_42_P596024	0.031713	up	1.11553	chr1:207358416-207358475
		BI290076 UI-R-DK0-cfr-e-09-0-UI.s1 UI-R-DK0 Rattus norvegicus cDNA clone UI-R-DK0-cfr-e-09-0-UI 3', mRNA sequence [BI290076]	A_44_P848868	0.0230008	up	1.10731
Lin7b	lin-7 homolog b (C. elegans)	Rattus norvegicus lin-7 homolog b (C. elegans) (Lin7b), mRNA [NM_021758]	A_44_P215157	0.0135927	down	1.13003	Rn.44184
Etaa1	Ewing tumor-associated antigen 1	Rattus norvegicus Ewing tumor-associated antigen 1 (Etaa1), mRNA [NM_001109094]	A_43_P17761	0.00535631	down	1.28242	Rn.121635
		Q7TQ10_RAT (Q7TQ10) Aa1027, partial (16%) [TC633534]	A_44_P732935	0.0434888	down	2.02183
Olr698	olfactory receptor 698	Rattus norvegicus olfactory receptor 698 (Olr698), mRNA [NM_001000513]	A_44_P323236	0.0337714	up	1.56773	Rn.142812
Arhgap4	Rho GTPase activating protein 4	Rho GTPase activating protein 4 [Source:RefSeq_peptide;Acc:NP_653341] [ENSRNOT00000056344]	A_44_P387419	0.00185716	up	2.2335	Rn.44344
			A_44_P747790	0.00724704	down	1.19298
Clec1b	C-type lectin domain family 1, member b"		A_44_P869774	0.0254203	up	7.52063	chr4:166679434-166679493
		BQ208751 UI-R-DY1-cnu-n-18-0-UI.s1 NCI_CGAP_DY1 Rattus norvegicus cDNA clone IMAGE:7335092 3', mRNA sequence [BQ208751]	A_44_P179761	0.00537985	up	1.09984	Rn.79893
LOC654482	hypothetical protein LOC654482	Rattus norvegicus hypothetical protein LOC654482 (LOC654482), mRNA [NM_001039174]	A_44_P349720	0.015715	up	1.30058	Rn.162979
		RVL21095 Wackym-Soares normalized rat vestibular cDNA library Rattus norvegicus cDNA 5', mRNA sequence [DV728455]	A_44_P701209	0.0310151	up	1.0976	Rn.147897
Lox	lysyl oxidase	Rattus norvegicus lysyl oxidase mRNA, complete cds and multiple polyadenylation sites [U11038]	A_42_P585695	0.0223884	down	1.84399	Rn.11372
Csrp2	cysteine and glycine-rich protein 2	Rattus norvegicus cysteine and glycine-rich protein 2 (Csrp2), mRNA [NM_177425]	A_42_P727191	0.0367235	down	1.5011	Rn.94754
A	agouti	Rattus norvegicus agouti (A), mRNA [NM_052979]	A_44_P272719	0.00482301	down	1.79938	Rn.205372
Olr1295	olfactory receptor 1295	Rattus norvegicus olfactory receptor 1295 (Olr1295), mRNA [NM_001000598]	A_44_P369965	0.0245086	down	1.26445	Rn.143495
Mgst2	microsomal glutathione S-transferase 2	Rattus norvegicus microsomal glutathione S-transferase 2 (Mgst2), mRNA [NM_001106430]	A_43_P10641	0.00197995	up	1.54738	Rn.7854
		AI045746 UI-R-C1-jy-h-11-0-UI.s2 UI-R-C1 Rattus norvegicus cDNA clone UI-R-C1-jy-h-11-0-UI 3', mRNA sequence [AI045746]	A_44_P120458	0.0412449	down	1.21236	Rn.14668
		AA943829 EST199328 Normalized rat brain, Bento Soares Rattus sp. cDNA clone RBRAQ23 3' end, mRNA sequence [AA943829]	A_44_P352807	0.000353883	up	1.60989	Rn.11652
		AMGNNUC:URRG1-00060-B12-A urrg1 (14046) Rattus norvegicus cDNA clone urrg1-00060-b12 5', mRNA sequence [CB547119]	A_43_P13815	0.0226404	down	1.20837	Rn.32793
		AI603162 UI-R-AE0-xg-f-11-0-UI.s1 UI-R-AE0 Rattus norvegicus cDNA clone UI-R-AE0-xg-f-11-0-UI 3', mRNA sequence [AI603162]	A_44_P287766	0.0021642	down	1.29144
		Rattus norvegicus similar to mac25 (LOC289560), mRNA [XM_214014]	A_44_P375102	0.0454681	down	1.21486
		Shultzomica04181 Rat lung airway and parenchyma cDNA libraries Rattus norvegicus cDNA clone Contig3710 5', mRNA sequence [CF110930]	A_44_P444632	0.0284635	down	1.22172	Rn.163253
Olr1496	olfactory receptor 1496	Rattus norvegicus olfactory receptor 1496 (Olr1496), mRNA [NM_001000716]	A_43_P16268	0.0252728	up	2.03109	Rn.113469
Nfx1	nuclear transcription factor, X-box binding 1"		A_44_P351943	0.0374629	up	1.19773	chr5:58412204-58413771
Ppil3	peptidylprolyl isomerase (cyclophilin)-like 3	Rattus norvegicus peptidylprolyl isomerase (cyclophilin)-like 3 (Ppil3), mRNA [NM_175707]	A_42_P694171	0.0207105	down	1.06438	Rn.14747
		AI598434 EST250137 Normalized rat embryo, Bento Soares Rattus sp. cDNA clone REMDP76 3' end, mRNA sequence [AI598434]	A_44_P117972	0.0219772	down	1.44051	Rn.163791
		Putative uncharacterized protein (Fragment). [Source:UniProtKB/TrEMBL;Acc:Q2TBJ6] [ENSRNOT00000051757]	A_44_P494706	0.00385705	down	1.23285	Rn.8284
Tbca	tubulin folding cofactor A	Rattus norvegicus tubulin folding cofactor A (Tbca), mRNA [NM_001013245]	A_43_P10890	0.00445088	up	1.07121	Rn.185799
		AA891591 EST195394 Normalized rat kidney, Bento Soares Rattus sp. cDNA clone RKIAE33 3' end, mRNA sequence [AA891591]	A_44_P406388	0.0231013	down	1.17079	Rn.203165
		PREDICTED: Rattus norvegicus similar to doublesex and mab-3 related transcription factor 8.1 isoform a (LOC680068), mRNA [XM_001055549]	A_44_P688603	0.0206445	up	1.23079	Rn.207322
			A_44_P138247	0.00470115	up	1.23311
Iip45	invasion inhibitory protein 45	Rattus norvegicus invasion inhibitory protein 45 (Iip45), mRNA [NM_001017450]	A_44_P1023938	0.0150548	down	1.30759	Rn.27362
		Q8MMB9_DROME (Q8MMB9) CG30126-PA, partial (19%) [TC595073]	A_44_P576815	0.0352888	up	1.0933
			A_44_P638816	0.0214459	down	1.58107
		AA999032 UI-R-C0-in-a-09-0-UI.s1 UI-R-C0 Rattus norvegicus cDNA clone UI-R-C0-in-a-09-0-UI 3', mRNA sequence [AA999032]	A_44_P528870	0.0275379	down	1.53395	Rn.21984
Slc4a4	solute carrier family 4 (anion exchanger), member 4"		A_44_P445004	0.0355339	down	1.1195	chr14:20382502-20382443
LOC304000	cell adhesion molecule JCAM	Rattus norvegicus cell adhesion molecule JCAM (LOC304000), mRNA [NM_001006990]	A_44_P250186	0.0349169	up	1.22582	Rn.61796
Asb2	ankyrin repeat and SOCS box-containing 2	Rattus norvegicus ankyrin repeat and SOCS box-containing 2 (Asb2), mRNA [NM_001011984]	A_44_P530131	0.0146593	down	2.66801	Rn.98677
Lars	leucyl-tRNA synthetase	Rattus norvegicus leucyl-tRNA synthetase (Lars), mRNA [NM_001009637]	A_44_P1006977	0.00800883	down	1.28152	Rn.7687
Ccdc136	coiled-coil domain containing 136	WSP1_SCHPO (O36027) Wiskott-Aldrich syndrome homolog protein 1, partial (7%) [TC625311]	A_44_P426806	0.0472326	down	1.18557	Rn.117708
LOC680367	similar to Urinary protein 3 precursor (RUP-3)	EST197321 Normalized rat liver, Bento Soares Rattus sp. cDNA clone RLIAD46 3' end, mRNA sequence [AA893518]	A_44_P982887	0.0481344	up	1.13976	Rn.162992
Limk2	LIM domain kinase 2	Rattus norvegicus LIM domain kinase 2 (Limk2), mRNA [NM_024135]	A_42_P593993	0.00433798	down	1.42756	Rn.11013
		BE117342 UI-R-BS1-ayn-f-07-0-UI.s1 UI-R-BS1 Rattus norvegicus cDNA clone UI-R-BS1-ayn-f-07-0-UI 3', mRNA sequence [BE117342]	A_44_P420057	0.0305947	up	1.22093	Rn.202676
		BF289184 EST453775 Rat Gene Index, normalized rat, Rattus norvegicus cDNA Rattus norvegicus cDNA clone RGIHC06, mRNA sequence [BF289184]	A_44_P1021853	0.0285846	down	1.21561	Rn.100732
		AI044102 UI-R-C1-jv-c-02-0-UI.s1 UI-R-C1 Rattus norvegicus cDNA clone UI-R-C1-jv-c-02-0-UI 3', mRNA sequence [AI044102]	A_44_P329740	0.0121449	up	1.45544	Rn.9662
Csda	cold shock domain protein A	Rattus norvegicus cold shock domain protein A (Csda), mRNA [NM_031979]	A_42_P631493	0.0322518	up	1.44501	Rn.3306
Odf4	outer dense fiber of sperm tails 4	Rattus norvegicus outer dense fiber of sperm tails 4 (Odf4), mRNA [NM_001007670]	A_44_P427038	0.0369492	up	1.51379	Rn.137152
		PREDICTED: Rattus norvegicus similar to MAP/microtubule affinity-regulating kinase 4 (MAP/microtubule affinity-regulating kinase-like 1) (LOC690235), mRNA [XM_001073773]	A_44_P501809	0.0194522	up	1.20782
RGD1565338	similar to voltage-dependent anion channel 1	PREDICTED: Rattus norvegicus similar to voltage-dependent anion channel 1 (predicted) (RGD1565338_predicted), mRNA [XM_216715]	A_44_P234460	0.037859	up	1.18317	Rn.198740
Arfgap1	ADP-ribosylation factor GTPase activating protein 1	Rattus norvegicus ADP-ribosylation factor GTPase activating protein 1 (Arfgap1), mRNA [NM_145090]	A_43_P13406	0.0422516	down	2.00942	Rn.11219
Ing5	inhibitor of growth family, member 5"		A_44_P338118	0.033423	up	1.34234	chr9:93086816-93090308
			A_44_P629540	0.0171988	down	1.74187
Klc1	kinesin light chain 1	Rattus norvegicus kinesin light chain 1 (Klc1), transcript variant C, mRNA [NM_001081974]	A_44_P288058	0.0292797	down	1.39231	Rn.106230
St3gal4	ST3 beta-galactoside alpha-2,3-sialyltransferase 4"		A_44_P461187	0.00191725	up	1.38215	chr8:34852570-34851794
		AA818480 UI-R-A0-at-d-01-0-UI.s1 UI-R-A0 Rattus norvegicus cDNA clone UI-R-A0-at-d-01-0-UI 3' similar to dbj [AA818480]	A_44_P429694	0.0284751	up	1.37549	Rn.16713
		BG153336 nag12g06.x1 NCI_CGAP_Emb2 Rattus norvegicus cDNA clone IMAGE:4176179 3' similar to TR:O95474 O95474 INI1B PROTEIN. [1] ;, mRNA sequence [BG153336]	A_44_P312606	0.0468793	up	1.03995	Rn.73954
		BQ203384 UI-R-DZ1-cnf-b-13-0-UI.s1 NCI_CGAP_DZ1 Rattus norvegicus cDNA clone IMAGE:7344783 3', mRNA sequence [BQ203384]	A_44_P446072	0.0183067	down	1.25219	Rn.219267
			A_44_P614892	0.0128894	down	1.145
		UI-R-A1-el-g-02-0-UI.s1 UI-R-A1 Rattus norvegicus cDNA clone UI-R-A1-el-g-02-0-UI 3', mRNA sequence [AA926313]	A_44_P324446	0.0293138	down	1.29702	Rn.32739
Ndufa5	NADH dehydrogenase (ubiquinone) 1 alpha subcomplex 5	Rattus norvegicus NADH dehydrogenase (ubiquinone) 1 alpha subcomplex 5 (Ndufa5), nuclear gene encoding mitochondrial protein, mRNA [NM_012985]	A_43_P11642	0.0407966	down	1.18261	Rn.100240
			A_44_P703930	0.0136166	up	2.2628
Qpctl	glutaminyl-peptide cyclotransferase-like	Rattus norvegicus glutaminyl-peptide cyclotransferase-like (Qpctl), mRNA [NM_001106230]	A_42_P769597	0.0460631	down	1.13321	Rn.100458
			A_44_P654363	0.000246688	down	1.10271
Olr172	olfactory receptor 172	Rattus norvegicus olfactory receptor 172 (Olr172), mRNA [NM_001000177]	A_44_P344234	0.025054	up	1.09471	Rn.141833
			A_44_P138015	0.0154874	up	1.13756
Brd8	bromodomain containing 8	Rattus norvegicus bromodomain containing 8 (Brd8), mRNA [NM_001008509]	A_44_P317228	0.0136868	down	1.16735	Rn.98723
			A_44_P363403	0.0414517	down	1.28424
		Protein tyrosine phosphatase (Fragment). [Source:UniProtKB/TrEMBL;Acc:Q99ND7] [ENSRNOT00000002836]	A_43_P17652	0.0286267	down	1.14395	Rn.35546
Fam178a	family with sequence similarity 178, member A"		A_44_P1029654	0.0168502	down	1.38452	chr1:250048075-250048134
		AW142445 EST292697 Normalized rat embryo, Bento Soares Rattus sp. cDNA clone RGIAL94 5' end, mRNA sequence [AW142445]	A_44_P678814	0.0284757	down	2.29677	Rn.144357
Prmt7	protein arginine methyltransferase 7	Rattus norvegicus protein arginine methyltransferase 7 (Prmt7), mRNA [NM_001014153]	A_44_P333165	0.0115757	down	1.22573	Rn.14954
Txnrd2	thioredoxin reductase 2	Rattus norvegicus thioredoxin reductase 2 (Txnrd2), nuclear gene encoding mitochondrial protein, mRNA [NM_022584]	A_44_P252210	0.0154599	down	1.20111	Rn.6300
RGD1564871	similar to Thioredoxin domain containing protein 6 (Thioredoxin-like protein 2)	Rattus norvegicus similar to thioredoxin-like 2 (LOC315947), mRNA [XM_236597]	A_44_P452846	0.0220683	up	1.29391	Rn.216695
			A_44_P917688	0.0253661	down	1.05744
		FM094539 etnofat Rattus norvegicus cDNA clone etnofatP0029L19 5', mRNA sequence [FM094539]	A_44_P966553	0.018892	down	1.68357	Rn.205952
		Rattus norvegicus similar to melanoma antigen, family B, 4; melanoma-associated antigen B4 (LOC367957), mRNA [XM_346369]	A_44_P337948	0.0294217	up	1.29494
Kif5b	kinesin family member 5B	Rattus norvegicus kinesin family member 5B (Kif5b), mRNA [NM_057202]	A_44_P548468	0.0195272	up	1.0891	Rn.4046
Mettl11a	methyltransferase like 11A	Rattus norvegicus methyltransferase like 11A (Mettl11a), mRNA [NM_001025019]	A_44_P224972	0.0393748	up	1.25926	Rn.12306
Cyp4v3	cytochrome P450, family 4, subfamily v, polypeptide 3"		A_44_P297252	0.00816353	up	1.05381	chr16:50232113-50232172
		DRABAD11 Rat DRG Library Rattus norvegicus cDNA clone DRABAD11 5', mRNA sequence [BG664185]	A_44_P276916	0.0142514	down	1.32013	Rn.154540
Mageb18	melanoma antigen family B, 18"		A_44_P194651	0.0316672	down	2.70941	chrX:79445892-79445833
		UI-R-BO1-aps-b-06-0-UI.s1 UI-R-BO1 Rattus norvegicus cDNA clone UI-R-BO1-aps-b-06-0-UI 3', mRNA sequence [BE101695]	A_44_P931207	0.0268568	down	1.30748	Rn.54190
		BI274747 UI-R-CX0-bxd-e-07-0-UI.s1 UI-R-CX0 Rattus norvegicus cDNA clone UI-R-CX0-bxd-e-07-0-UI 3', mRNA sequence [BI274747]	A_44_P239541	0.0393365	down	1.25595	Rn.33216
Ddx21	DEAD (Asp-Glu-Ala-Asp) box polypeptide 21	Rattus norvegicus DEAD (Asp-Glu-Ala-Asp) box polypeptide 21 (Ddx21), mRNA [NM_001037201]	A_44_P309489	0.0433292	down	1.40179	Rn.162310
		Shultzomica00133 Rat lung airway and parenchyma cDNA libraries Rattus norvegicus cDNA clone Contig2296 5', mRNA sequence [CF106882]	A_42_P516379	0.0464363	down	1.62171	Rn.7071
		RVL23371 Wackym-Soares normalized rat vestibular cDNA library Rattus norvegicus cDNA 5', mRNA sequence [DY472108]	A_44_P819719	0.0454497	down	2.72457	Rn.72676
			A_44_P656290	0.00396679	down	1.23401
		AW917248 EST348552 Rat gene index, normalized rat, norvegicus, Bento Soares Rattus norvegicus cDNA clone RGIEB28 5' end, mRNA sequence [AW917248]	A_44_P651282	0.0350788	down	1.37123	Rn.160916
		PREDICTED: Rattus norvegicus similar to Hypothetical protein E430029F06 (predicted) (RGD1561523_predicted), mRNA [XM_223172]	A_44_P459288	0.00153657	up	1.20234
Als2cr12	amyotrophic lateral sclerosis 2 (juvenile) chromosome region, candidate 12 (human)"		A_44_P164138	0.0161238	up	1.5217	chr9:57441687-57441628
		UI-R-BO1-aiy-b-03-0-UI.r1 UI-R-BO1 Rattus norvegicus cDNA clone UI-R-BO1-aiy-b-03-0-UI 5', mRNA sequence [BF563060]	A_44_P752342	0.000958487	down	1.59208	Rn.154049
			A_44_P977357	0.0163886	down	1.68849
Gabarapl1	GABA(A) receptor-associated protein like 1	Rattus norvegicus GABA(A) receptor-associated protein like 1 (Gabarapl1), mRNA [NM_001044294]	A_44_P1007933	0.0297274	down	1.36068	Rn.118264
		AW144275 EST294571 Normalized rat ovary, Bento Soares Rattus sp. cDNA clone RGICP06 5' end, mRNA sequence [AW144275]	A_44_P911683	0.0428945	down	1.6671	Rn.122118
Uchl5ip	UCHL5 interacting protein	Rattus norvegicus UCHL5 interacting protein (Uchl5ip), mRNA [NM_001110488]	A_43_P11288	0.00717686	down	1.25535	Rn.17090
			A_44_P778740	0.00131225	down	1.55528
		BG671786 DRNBYA01 Rat DRG Library Rattus norvegicus cDNA clone DRNBYA01 5', mRNA sequence [BG671786]	A_44_P240436	0.000656568	up	1.25898	Rn.9183
			A_44_P606693	0.0216652	up	1.88831
Nucks1	nuclear casein kinase and cyclin-dependent kinase substrate 1	Rattus norvegicus nuclear casein kinase and cyclin-dependent kinase substrate 1 (Nucks1), mRNA [NM_022799]	A_43_P12314	0.0273443	down	1.16411	Rn.21324
		AA818994 UI-R-A0-ao-f-04-0-UI.s1 UI-R-A0 Rattus norvegicus cDNA clone UI-R-A0-ao-f-04-0-UI 3', mRNA sequence [AA818994]	A_44_P248770	0.00734534	up	1.24258
		kelch domain containing 4 Gene [Source:MGI Symbol;Acc:MGI:2384569] [ENSRNOT00000025424]	A_44_P159244	0.00189151	down	1.34755
Upb1	ureidopropionase, beta"		A_44_P552533	0.0125584	up	1.1989	chr20:13717947-13716290
		BE104266 UI-R-BX0-arm-g-06-0-UI.s1 UI-R-BX0 Rattus norvegicus cDNA clone UI-R-BX0-arm-g-06-0-UI 3', mRNA sequence [BE104266]	A_44_P474176	0.0393269	up	1.22664	Rn.47918
		Q6S7E9_MOUSE (Q6S7E9) Sall4b, partial (14%) [TC617769]	A_44_P594136	0.0221265	up	1.65941
Fnbp1l	formin binding protein 1-like	Rattus norvegicus formin binding protein 1-like (Fnbp1l), mRNA [NM_001039609]	A_44_P168564	0.0478126	down	1.21288	Rn.213503
		CB547681 AMGNNUC:NRHY4-00077-H2-A W Rat hypothalamus (10464) Rattus norvegicus cDNA clone nrhy4-00077-h2 5', mRNA sequence [CB547681]	A_44_P443896	0.0482824	up	1.02549	Rn.178459
		BQ202809 UI-R-DO1-cmm-p-08-0-UI.s1 UI-R-DO1 Rattus norvegicus cDNA clone UI-R-DO1-cmm-p-08-0-UI 3', mRNA sequence [BQ202809]	A_44_P517122	0.00107485	down	1.45085	Rn.8365
Olr206	olfactory receptor 206	Rattus norvegicus olfactory receptor 206 (Olr206), mRNA [NM_001000193]	A_44_P299362	0.0152064	up	1.12048	Rn.141805
Olr1455	olfactory receptor 1455	Rattus norvegicus olfactory receptor 1455 (Olr1455), mRNA [NM_001000771]	A_44_P540755	0.0174149	up	1.1501	Rn.142123
Clca3	chloride channel calcium activated 3	Rattus norvegicus chloride channel calcium activated 3 (Clca3), mRNA [NM_001107449]	A_43_P16403	0.00772302	up	1.23116	Rn.66961
		AI172296 EST218297 Normalized rat muscle, Bento Soares Rattus sp. cDNA clone RMUBX45 3' end, mRNA sequence [AI172296]	A_44_P317471	0.0279102	down	1.10664	Rn.2252
Zfp157	zinc finger protein 157	PREDICTED: Rattus norvegicus similar to zinc finger protein 11b (KOX 2) (RGD1359435), mRNA [XM_001057321]	A_44_P871726	0.0251006	down	1.30116	Rn.45139
Fbxl8	F-box and leucine-rich repeat protein 8	Rattus norvegicus F-box and leucine-rich repeat protein 8 (Fbxl8), mRNA [NM_001109128]	A_44_P308308	0.0254632	down	1.24763	Rn.144768
Mfhas1	malignant fibrous histiocytoma amplified sequence 1	Rattus norvegicus malignant fibrous histiocytoma amplified sequence 1 (Mfhas1), mRNA [NM_001107316]	A_44_P283790	0.0433408	down	1.17435	Rn.106316
Copg	coatomer protein complex, subunit gamma"		A_44_P467942	0.0198305	down	1.22474	chr4:122132265-122132324
		AA955466 UI-R-A1-ex-e-02-0-UI.s1 UI-R-A1 Rattus norvegicus cDNA clone UI-R-A1-ex-e-02-0-UI 3' similar to gi [AA955466]	A_44_P356930	0.00818609	up	1.16621	Rn.7573
		BI290091 UI-R-DK0-cfr-g-02-0-UI.s1 UI-R-DK0 Rattus norvegicus cDNA clone UI-R-DK0-cfr-g-02-0-UI 3', mRNA sequence [BI290091]	A_44_P310073	0.0411902	down	1.21555	Rn.164670
Atg12	ATG12 autophagy related 12 homolog (S. cerevisiae)	Rattus norvegicus ATG12 autophagy related 12 homolog (S. cerevisiae) (Atg12), mRNA [NM_001038495]	A_42_P603585	0.000404542	up	1.2841	Rn.6224
Sult1b1	sulfotransferase family, cytosolic, 1B, member 1"		A_43_P12233	0.0213097	down	1.12449	chr14:22031815-22031874
		PREDICTED: Rattus norvegicus similar to 60S ribosomal protein L29 (P23) (LOC690662), mRNA [XM_001075132]	A_44_P290905	0.0311048	up	1.13794
		UI-R-BS1-ayj-g-10-0-UI.s1 UI-R-BS1 Rattus norvegicus cDNA clone UI-R-BS1-ayj-g-10-0-UI 3', mRNA sequence [BE116572]	A_44_P751273	0.0470095	down	1.21246	Rn.165020
Cyth4	cytohesin 4	Rattus norvegicus cytohesin 4 (Cyth4), mRNA [NM_001130577]	A_44_P791176	0.00097849	up	1.54787	Rn.154985
		Q232X8_TETTH (Q232X8) Cytochrome P450 family protein, partial (4%) [TC637304]	A_44_P639837	0.0166574	down	1.81884
Ltbp2	latent transforming growth factor beta binding protein 2	Rattus norvegicus latent transforming growth factor beta binding protein 2 (Ltbp2), mRNA [NM_021586]	A_44_P150185	0.0219928	down	2.07666	Rn.40921
			A_44_P593668	0.00232534	down	2.09551
Nolc1	nucleolar and coiled-body phosphoprotein 1	Rattus norvegicus nucleolar and coiled-body phosphoprotein 1 (Nolc1), mRNA [NM_022869]	A_43_P12332	0.0421555	down	1.38801	Rn.9517
Ttll10	tubulin tyrosine ligase-like family, member 10"		A_44_P551001	0.0183749	up	1.0806	chr5:172881145-172880769
		AA964073 UI-R-C0-gw-c-05-0-UI.s1 UI-R-C0 Rattus norvegicus cDNA clone UI-R-C0-gw-c-05-0-UI 3', mRNA sequence [AA964073]	A_44_P369565	0.0497297	down	1.0679	Rn.21126
Myof	myoferlin	PREDICTED: Rattus norvegicus similar to Myoferlin (Fer-1 like protein 3) (predicted) (RGD1564216_predicted), mRNA [XM_220031]	A_44_P507469	0.0317576	down	1.41924	Rn.73651
Obsl1	obscurin-like 1	PREDICTED: Rattus norvegicus similar to sallimus CG1915-PC (predicted) (RGD1306073_predicted), mRNA [XM_343599]	A_44_P286484	0.0239074	down	1.86179	Rn.776
Siat7F	sialyltransferase 7F	Rattus norvegicus sialyltransferase 7F (Siat7F), mRNA [NM_001015036]	A_44_P298473	0.0393133	down	1.26243	Rn.187026
			A_44_P929787	0.0167789	down	1.89988
Acat1	acetyl-coenzyme A acetyltransferase 1	Rattus norvegicus acetyl-coenzyme A acetyltransferase 1 (Acat1), nuclear gene encoding mitochondrial protein, mRNA [NM_017075]	A_44_P219668	0.0232149	down	1.14046	Rn.4054
			A_44_P639552	0.0221686	down	1.61272
		EST233179 Normalized rat ovary, Bento Soares Rattus sp. cDNA clone ROVDI39 3' end, mRNA sequence [AI236617]	A_44_P947165	0.00962661	down	1.61596	Rn.204154
Fktn	fukutin	Rattus norvegicus fukutin (Fktn), mRNA [NM_001108667]	A_44_P792220	0.00570115	down	1.25118	Rn.100220
Racgap1	Rac GTPase-activating protein 1	Rattus norvegicus Rac GTPase-activating protein 1 (Racgap1), mRNA [NM_001108112]	A_44_P524321	0.0302221	down	1.52821	Rn.101301
LOC314407	similar to importin 11	PREDICTED: Rattus norvegicus similar to importin 11 (LOC683400), mRNA [XR_008518]	A_43_P20381	0.0197807	down	1.15952	Rn.196126
			A_44_P793308	0.0264102	down	1.56454
Ssh3	slingshot homolog 3 (Drosophila)	Rattus norvegicus slingshot homolog 3 (Drosophila) (Ssh3), mRNA [NM_001012217]	A_44_P805210	0.00971913	down	1.42398	Rn.12068
		AI145413 UI-R-BT0-qe-g-04-0-UI.s1 UI-R-BT0 Rattus norvegicus cDNA clone UI-R-BT0-qe-g-04-0-UI 3', mRNA sequence [AI145413]	A_44_P223563	0.015838	up	1.22106	Rn.28463
Glra1	glycine receptor, alpha 1"		A_44_P196389	0.00929229	up	1.17498	chr10:40929937-40929878
Mrps28	mitochondrial ribosomal protein S28	Rattus norvegicus mitochondrial ribosomal protein S28 (Mrps28), nuclear gene encoding mitochondrial protein, mRNA [NM_001047909]	A_44_P463302	0.0325131	up	1.02225	Rn.12952
		BI275994 UI-R-CX0-bxi-h-05-0-UI.s1 UI-R-CX0 Rattus norvegicus cDNA clone UI-R-CX0-bxi-h-05-0-UI 3', mRNA sequence [BI275994]	A_44_P270861	0.0149264	up	1.16965	Rn.10
		AW529958 UI-R-C4-alc-c-08-0-UI.s1 UI-R-C4 Rattus norvegicus cDNA clone UI-R-C4-alc-c-08-0-UI 3', mRNA sequence [AW529958]	A_44_P588551	0.0457125	down	1.49657	Rn.16704
Slc36a4	solute carrier family 36 (proton/amino acid symporter), member 4"		A_44_P363789	0.0303364	down	1.1163	chr8:12532436-12532495
		RVL21448 Wackym-Soares normalized rat vestibular cDNA library Rattus norvegicus cDNA 5', mRNA sequence [DV728750]	A_44_P880090	0.0157097	down	1.55602	Rn.30054
Slc22a15	solute carrier family 22, member 15"		A_44_P1059229	0.0286568	down	1.19952	chr2:196953378-196953319
Rtcd1	RNA terminal phosphate cyclase domain 1	Rattus norvegicus RNA terminal phosphate cyclase domain 1 (Rtcd1), mRNA [NM_001004227]	A_44_P341285	0.0262725	down	1.23876	Rn.25445
Ubxn4	UBX domain protein 4	Rattus norvegicus UBX domain protein 4 (Ubxn4), mRNA [NM_001012025]	A_44_P343797	0.0384608	down	1.30448	Rn.2022
Ndrg1	N-myc downstream regulated gene 1	Rattus norvegicus N-myc downstream regulated gene 1 (Ndrg1), mRNA [NM_001011991]	A_44_P425380	0.0032804	down	1.18457	Rn.153992
RGD1307615	similar to hypothetical protein FLJ13045	Rattus norvegicus similar to hypothetical protein FLJ13045 (RGD1307615), mRNA [NM_001108573]	A_42_P716310	0.0448091	down	1.25185	Rn.17709
		AI556258 UI-R-C2p-rf-d-10-0-UI.s1 UI-R-C2p Rattus norvegicus cDNA clone UI-R-C2p-rf-d-10-0-UI 3', mRNA sequence [AI556258]	A_44_P1001963	0.00345266	down	1.37586	Rn.18449
Fam20a	family with sequence similarity 20, member A"		A_44_P516194	0.0421927	down	1.22854	chr10:99115648-99115183
			A_44_P703394	0.0377293	down	1.29374
		BI289505 UI-R-DK0-cfh-h-03-0-UI.s1 UI-R-DK0 Rattus norvegicus cDNA clone UI-R-DK0-cfh-h-03-0-UI 3', mRNA sequence [BI289505]	A_44_P456422	0.0283082	up	1.40544	Rn.81634
Pkn3	protein kinase N3	Rattus norvegicus protein kinase N3 (Pkn3), mRNA [NM_001047861]	A_43_P21910	0.025732	up	1.26012	Rn.202664
Sfrs18	splicing factor, arginine/serine-rich 18"		A_44_P956049	0.0424984	down	1.77709	chr5:36624505-36624564
		Q9MX99_AULHA (Q9MX99) MHC class II alpha subunit, partial (5%) [TC623486]	A_44_P762950	0.0290979	down	2.05406
Sdhc	succinate dehydrogenase complex, subunit C, integral membrane protein"		A_42_P529193	0.0203068	down	1.16326	chr13:87014669-87014610
		Q7TP95_RAT (Q7TP95) Ab1-351, partial (4%) [TC585873]	A_44_P565099	0.0485888	down	1.22405
Uimc1	ubiquitin interaction motif containing 1	Rattus norvegicus ubiquitin interaction motif containing 1 (Uimc1), mRNA [NM_001013884]	A_43_P19580	0.0423256	down	1.64327	Rn.103261
		AA924354 UI-R-A1-dr-c-05-0-UI.s3 UI-R-A1 Rattus norvegicus cDNA clone UI-R-A1-dr-c-05-0-UI 3' similar to gi [AA924354]	A_44_P214094	0.0166156	down	1.64646	Rn.8331
		AA866482 UI-R-E0-br-h-09-0-UI.s1 UI-R-E0 Rattus norvegicus cDNA clone UI-R-E0-br-h-09-0-UI 3' similar to gb [AA866482]	A_44_P998263	0.0218993	down	1.34045	Rn.15417
Tmem104	transmembrane protein 104	PREDICTED: Rattus norvegicus transmembrane protein 104 (predicted) (Tmem104_predicted), mRNA [XM_221104]	A_44_P370892	0.0464214	up	1.17629	Rn.214152
		BQ191158 UI-R-DZ0-cmy-g-10-0-UI.s1 NCI_CGAP_DZ0 Rattus norvegicus cDNA clone IMAGE:7339908 3', mRNA sequence [BQ191158]	A_44_P507307	0.017883	down	1.09211	Rn.103443
		AF010434 Rattus norvegicus MARRLC9B mRNA, partial cds [AF010434]	A_44_P123563	0.0358395	up	1.10923
E230034O05Rik	E230034O05Rik gene	Rattus norvegicus E230034O05Rik gene (E230034O05Rik), non-coding RNA [NR_002154]	A_44_P255078	0.0245646	down	1.14094
		AI556918 UI-R-C2p-rp-e-04-0-UI.s1 UI-R-C2p Rattus norvegicus cDNA clone UI-R-C2p-rp-e-04-0-UI 3', mRNA sequence [AI556918]	A_44_P298951	0.026733	down	1.18428	Rn.101480
		Q47VB2_COLP3 (Q47VB2) Membrane protein, partial (5%) [TC625314]	A_44_P854874	0.0130279	down	1.78754
Hydin	hydrocephalus inducing		A_44_P867671	0.0457137	up	1.48002	Rn.115733
RGD1305457	similar to RIKEN cDNA 1700023M03	Rattus norvegicus similar to RIKEN cDNA 1700023M03 (RGD1305457), mRNA [NM_001009430]	A_43_P18024	0.00267512	down	1.04463	Rn.13471
		UI-R-A1-dp-a-08-0-UI.r1 UI-R-A1 Rattus norvegicus cDNA clone UI-R-A1-dp-a-08-0-UI 5', mRNA sequence [BF555507]	A_44_P450181	0.0448647	up	1.0876	Rn.114917
		AI177793 EST221436 Normalized rat placenta, Bento Soares Rattus sp. cDNA clone RPLCG37 3' end, mRNA sequence [AI177793]	A_44_P414053	0.0438999	down	1.22004	Rn.216587
Arrdc5	arrestin domain containing 5	Rattus norvegicus arrestin domain containing 5 (Arrdc5), mRNA [NM_001109408]	A_44_P591118	0.0358077	up	1.10988	Rn.188633
			A_44_P128820	0.037748	down	1.34005
		BF420750 UI-R-BJ2-bpz-g-03-0-UI.s1 UI-R-BJ2 Rattus norvegicus cDNA clone UI-R-BJ2-bpz-g-03-0-UI 3', mRNA sequence [BF420750]	A_44_P143806	0.00767947	down	1.06919	Rn.113318
Hip1	huntingtin interacting protein 1	Rattus norvegicus huntingtin interacting protein 1 (Hip1), mRNA [NM_001100475]	A_44_P503022	0.0442219	down	1.7101	Rn.836
		Rattus norvegicus mRNA for sproutin, partial sequence. [AB007601]	A_44_P111989	0.0152972	up	1.09959	Rn.203500
		AI713204 UI-R-Y0-aaz-d-10-0-UI.s1 UI-R-Y0 Rattus norvegicus cDNA clone UI-R-Y0-aaz-d-10-0-UI 3', mRNA sequence [AI713204]	A_44_P180903	0.0214671	up	1.16584	Rn.40396
Arse	arylsulfatase E (chondrodysplasia punctata 1)	Rattus norvegicus arylsulfatase E (chondrodysplasia punctata 1) (Arse), mRNA [NM_001047885]	A_44_P293001	0.0123918	up	1.34115	Rn.79118
Tmod1	tropomodulin 1	Rattus norvegicus tropomodulin 1 (Tmod1), mRNA [NM_013044]	A_44_P400379	0.01356	up	1.16436	Rn.1646
Slc8a1	solute carrier family 8 (sodium/calcium exchanger), member 1"		A_44_P330414	0.0218581	up	1.91746	chr6:4689912-4477041
Kcnj14	potassium inwardly-rectifying channel, subfamily J, member 14"		A_44_P444981	0.0477648	down	1.42377	chr1:96294121-96294062
		BI291986 UI-R-DN0-civ-l-11-0-UI.s1 UI-R-DN0 Rattus norvegicus cDNA clone UI-R-DN0-civ-l-11-0-UI 3', mRNA sequence [BI291986]	A_44_P860207	0.0256272	down	1.2209	Rn.203167
Crip2	cysteine-rich protein 2	Rattus norvegicus cysteine-rich protein 2 (Crip2), mRNA [NM_022501]	A_43_P12227	0.0448785	down	1.36114	Rn.4267
		Q2JKD2_SYNJB (Q2JKD2) Homoserine kinase , partial (5%) [TC609600]	A_44_P702964	0.029356	down	2.38195
Ryr2	ryanodine receptor 2, cardiac"		A_44_P435781	0.0127602	down	1.7672	chr17:69509270-69509329
			A_44_P976484	0.0226216	down	1.67502
		Q7TS76_MOUSE (Q7TS76) Sip1 protein, partial (19%) [TC611016]	A_44_P578413	0.0359999	up	1.2307
Sgce	sarcoglycan, epsilon"		A_42_P686820	0.0292486	down	1.42406
Hyou1	hypoxia up-regulated 1	Rattus norvegicus hypoxia up-regulated 1 (Hyou1), transcript variant 1, mRNA [NM_138867]	A_43_P11333	0.0488535	down	1.29876	Rn.10542
LOC500251	hypothetical protein LOC500251	Rattus norvegicus hypothetical protein LOC500251 (LOC500251), mRNA [NM_001025047]	A_44_P328581	0.0287936	down	1.0818	Rn.154952
Slc10a3	solute carrier family 10 (sodium/bile acid cotransporter family), member 3"		A_44_P607259	0.025709	down	1.12439	chrX:160238229-160238288
Vps13a	vacuolar protein sorting 13 homolog A (S. cerevisiae)	Rattus norvegicus vacuolar protein sorting 13 homolog A (S. cerevisiae) (Vps13a), mRNA [NM_001100975]	A_44_P543559	0.0221374	down	1.0352	Rn.16931
Ostbeta	organic solute transporter beta	PREDICTED: Rattus norvegicus similar to organic solute transporter beta (predicted) (RGD1565748_predicted), mRNA [XM_001076555]	A_44_P312026	0.0219994	up	1.35095	Rn.106908
Prpf3	PRP3 pre-mRNA processing factor 3 homolog (S. cerevisiae)	Rattus norvegicus PRP3 pre-mRNA processing factor 3 homolog (S. cerevisiae) (Prpf3), mRNA [NM_001108559]	A_44_P1033661	0.0499353	down	1.47674	Rn.116267
Edn1	endothelin 1	Rattus norvegicus endothelin 1 (Edn1), mRNA [NM_012548]	A_44_P334736	0.0236181	down	2.28304	Rn.10918
Hsd11b1	hydroxysteroid 11-beta dehydrogenase 1	Rattus norvegicus hydroxysteroid 11-beta dehydrogenase 1 (Hsd11b1), mRNA [NM_017080]	A_44_P426345	0.0216778	up	1.15064	Rn.888
Dleu7	deleted in lymphocytic leukemia, 7"		A_44_P1019291	0.0482043	up	1.21309	chr15:41493162-41493103
Acot3	acyl-CoA thioesterase 3	Rattus norvegicus acyl-CoA thioesterase 3 (Acot3), mRNA [NM_001108041]	A_44_P337991	0.0160418	down	1.3191	Rn.11326
Rsad2	radical S-adenosyl methionine domain containing 2	Rattus norvegicus radical S-adenosyl methionine domain containing 2 (Rsad2), mRNA [NM_138881]	A_44_P370190	0.0270424	up	1.41274	Rn.14882
Recql	RecQ protein-like (DNA helicase Q1-like)	Rattus norvegicus RecQ protein-like (DNA helicase Q1-like) (Recql), mRNA [NM_001012098]	A_44_P203967	0.0228352	down	1.13552	Rn.203166
		AA819547 UI-R-A0-bf-g-10-0-UI.s1 UI-R-A0 Rattus norvegicus cDNA clone UI-R-A0-bf-g-10-0-UI 3' similar to emb [AA819547]	A_44_P551738	0.00512436	up	1.09711	Rn.4013
Slc35f1	solute carrier family 35, member F1"		A_44_P856158	0.0467134	down	1.14371	chr20:31768431-31768490
			A_44_P745881	0.00920684	down	1.55678
RGD1564513	similar to TDPOZ2	PREDICTED: Rattus norvegicus similar to TDPOZ2 (predicted) (RGD1564513_predicted), mRNA [XM_345237]	A_44_P144828	0.0280331	down	1.23687
Nfib	nuclear factor I/B	Rattus norvegicus nuclear factor I/B (Nfib), mRNA [NM_031566]	A_44_P466111	0.0343333	down	1.40374	Rn.219275
Mitf	microphthalmia-associated transcription factor	Microphthalmia-associated transcription factor (Fragment). [Source:UniProtKB/Swiss-Prot;Acc:O88368] [ENSRNOT00000011531]	A_43_P16060	0.043579	up	1.35229	Rn.207359
RGD1562871	similar to BMI1-like protein	Rattus norvegicus similar to BMI1-like protein (RGD1562871), mRNA [NM_001106935]	A_44_P159310	0.0233769	up	1.09553	Rn.218687
Slc5a3	solute carrier family 5 (inositol transporters), member 3"		A_44_P540693	0.000987967	down	1.39126	chr11:32064351-32064410
		Q7TQ12_RAT (Q7TQ12) Aa1114, partial (10%) [TC624663]	A_44_P575923	0.0201252	down	1.91709
Obfc1	oligonucleotide/oligosaccharide-binding fold containing 1	Rattus norvegicus oligonucleotide/oligosaccharide-binding fold containing 1 (Obfc1), mRNA [NM_001011943]	A_42_P462015	0.0391034	down	1.17577	Rn.15899
Lhx1	LIM homeobox 1	Rattus norvegicus LIM homeobox 1 (Lhx1), mRNA [NM_145880]	A_44_P301679	0.0172224	up	1.8627	Rn.127825
		Rattus norvegicus similar to RIKEN cDNA 1700081O22 (LOC364100), mRNA [XM_344209]	A_44_P473223	0.0368139	up	1.09886
			A_44_P701025	0.0366799	down	1.50666
Cd52	CD52 antigen	Rattus norvegicus CD52 antigen (Cd52), mRNA [NM_053983]	A_42_P534172	0.0202849	up	2.15884	Rn.34155
			A_44_P154392	0.0257806	up	1.29514
		BE107296 UI-R-BS1-ays-b-05-0-UI.s1 UI-R-BS1 Rattus norvegicus cDNA clone UI-R-BS1-ays-b-05-0-UI 3', mRNA sequence [BE107296]	A_44_P322093	0.0426769	up	1.57177	Rn.51151
		AW917120 EST348424 Rat gene index, normalized rat, norvegicus, Bento Soares Rattus norvegicus cDNA clone RGIDZ48 5' end, mRNA sequence [AW917120]	A_44_P937141	0.0151635	down	1.5925
			A_44_P808602	0.0275005	down	1.47806
Lrrcc1	leucine rich repeat and coiled-coil domain containing 1	Sodium channel associated protein 2 (Fragment). [Source:UniProtKB/TrEMBL;Acc:Q8CJ97] [ENSRNOT00000014762]	A_44_P356125	0.00102684	down	1.34032	Rn.212242
Rxfp1	relaxin/insulin-like family peptide receptor 1	Rattus norvegicus relaxin/insulin-like family peptide receptor 1 (Rxfp1), mRNA [NM_201417]	A_44_P287908	0.011592	down	1.61659	Rn.109230
		AI012085 EST206536 Normalized rat placenta, Bento Soares Rattus sp. cDNA clone RPLAS50 3' end, mRNA sequence [AI012085]	A_44_P347552	0.0448287	up	1.62263	Rn.95169
		Rattus norvegicus temperature-related protein 3 (Trs3) mRNA, 3' UTR [AF514285]	A_44_P161140	0.0431917	up	1.1291	Rn.92498
Grb14	growth factor receptor bound protein 14	Rattus norvegicus growth factor receptor bound protein 14 (Grb14), mRNA [NM_031623]	A_43_P12617	1.39061e-05	down	1.15529	Rn.30028
Zhx2	zinc fingers and homeoboxes 2	PREDICTED: Rattus norvegicus zinc fingers and homeoboxes 2 (Zhx2), mRNA [XM_235318]	A_44_P823666	0.0442084	down	1.46205	Rn.25386
		BF566116 UI-R-BT1-ajy-h-04-0-UI.r1 UI-R-BT1 Rattus norvegicus cDNA clone UI-R-BT1-ajy-h-04-0-UI 5', mRNA sequence [BF566116]	A_44_P143982	0.0381177	down	1.24726	Rn.166161
			A_44_P506577	0.0452825	down	1.26877
Entpd3	ectonucleoside triphosphate diphosphohydrolase 3	Rattus norvegicus ectonucleoside triphosphate diphosphohydrolase 3 (Entpd3), mRNA [NM_178106]	A_42_P712801	0.00722407	down	1.47397	Rn.19654
Cip98	CASK-interacting protein CIP98	Rattus norvegicus CASK-interacting protein CIP98 (Cip98), mRNA [NM_181088]	A_44_P165513	0.00716322	down	1.39027	Rn.204268
		BF551036 UI-R-C0-hi-e-08-0-UI.r2 UI-R-C0 Rattus norvegicus cDNA clone UI-R-C0-hi-e-08-0-UI 5', mRNA sequence [BF551036]	A_44_P741709	0.0426851	down	1.34955	Rn.203090
Cox5a	cytochrome c oxidase, subunit Va"		A_44_P474660	0.0218131	up	1.17819	chr8:61275582-61275523
LOC366036	hypothetical LOC366036	PREDICTED: Rattus norvegicus hypothetical LOC366036 (LOC366036), mRNA [XR_006895]	A_44_P290823	0.0141669	down	1.17919	Rn.197762
Map3k7ip1	mitogen-activated protein kinase kinase kinase 7 interacting protein 1	Rattus norvegicus mitogen-activated protein kinase kinase kinase 7 interacting protein 1 (Map3k7ip1), mRNA [NM_001109976]	A_44_P975447	0.0466355	down	1.26293	Rn.17231
Traf3	Tnf receptor-associated factor 3	Rattus norvegicus Tnf receptor-associated factor 3 (Traf3), mRNA [NM_001108724]	A_44_P111337	0.0164279	down	1.23227	Rn.12033
RGD1307934	similar to DNA segment, Chr 19, ERATO Doi 386, expressed"		A_42_P762248	0.045471	down	1.27106	chr1:248290977-248290918
Plekha8	pleckstrin homology domain containing, family A (phosphoinositide binding specific) member 8"		A_42_P485243	0.0333594	down	1.43264	chr4:83041328-83041387
Olr491	olfactory receptor 491	Rattus norvegicus olfactory receptor 491 (Olr491), mRNA [NM_001000932]	A_44_P419056	0.0354099	up	1.07403	Rn.142949
Padi4	peptidyl arginine deiminase, type IV"		A_42_P702258	0.0227294	up	1.61246	chr5:159580792-159580733
LOC689713	LRRGT00175	Rattus norvegicus LRRGT00175 (LOC689713), mRNA [NM_001047978]	A_44_P442846	0.00180722	up	1.17431	Rn.123858
Znf512	zinc finger protein 512	Rattus norvegicus similar to hypothetical protein MGC19022 (LOC313906), mRNA [XM_233885]	A_44_P128777	0.0263839	down	1.54985	Rn.22370
Camk2g	calcium/calmodulin-dependent protein kinase II gamma	Rattus norvegicus calcium/calmodulin-dependent protein kinase II gamma (Camk2g), mRNA [NM_133605]	A_44_P491824	0.00326233	up	1.02094	Rn.10961
		Rattus norvegicus cDNA clone MGC:188487 IMAGE:5600026, complete cds [BC166750]	A_44_P319310	0.00506568	up	1.2895	Rn.166044
			A_44_P731292	0.0274471	down	1.29139
Tnfaip6	tumor necrosis factor alpha induced protein 6	Rattus norvegicus tumor necrosis factor alpha induced protein 6 (Tnfaip6), mRNA [NM_053382]	A_44_P558540	0.0274028	up	1.48564	Rn.195358
Vps8	vacuolar protein sorting 8 homolog (S. cerevisiae)	Rattus norvegicus similar to mKIAA0804 protein (LOC287990), mRNA [XM_221315]	A_44_P387374	0.00443281	up	1.04723	Rn.63502
Zfhx3	zinc finger homeobox 3	PREDICTED: Rattus norvegicus similar to AT motif-binding factor (predicted) (RGD1560268_predicted), mRNA [XM_226464]	A_42_P782490	0.0296224	down	1.69248	Rn.204355
		AI410843 EST239136 Normalized rat heart, Bento Soares Rattus sp. cDNA clone RHECZ42 3' end, mRNA sequence [AI410843]	A_44_P495248	0.0396644	up	1.13978	Rn.19113
		Peripheral-type benzodiazepine receptor-associated protein 1 (PRAX-1) (RIM-binding protein 1) (RIM-BP1). [Source:UniProtKB/Swiss-Prot;Acc:Q9JIR0] [ENSRNOT00000046668]	A_44_P165777	0.00179116	up	1.61464	Rn.183937
		PREDICTED: Rattus norvegicus similar to cisplatin resistance associated (LOC689613), mRNA [XM_001069837]	A_44_P201448	0.016844	down	1.4685	Rn.103871
Parp6	poly (ADP-ribose) polymerase family, member 6"		A_43_P10441	0.0275385	up	1.07169	chr8:63453426-63456651
		AW914891 EST346195 Normalized rat ovary, Bento Soares Rattus sp. cDNA clone RGIBI93 5' end, mRNA sequence [AW914891]	A_44_P120167	0.00910499	up	1.18352	Rn.8590
Ptprg	protein tyrosine phosphatase, receptor type, G"		A_43_P15806	0.000608704	up	1.36028	chr15:14449371-14449352
Arl1	ADP-ribosylation factor-like 1	Rattus norvegicus ADP-ribosylation factor-like 1 (Arl1), mRNA [NM_022385]	A_44_P332041	0.0164213	down	1.1851	Rn.3065
Rtel1	regulator of telomere elongation helicase 1	Rtel1 protein (Fragment). [Source:UniProtKB/TrEMBL;Acc:Q5RJZ1] [ENSRNOT00000055030]	A_44_P548543	0.0356221	down	1.40651	Rn.98315
			A_44_P779178	0.0452352	down	1.17828
Mcart1	mitochondrial carrier triple repeat 1	Rattus norvegicus mitochondrial carrier triple repeat 1 (Mcart1), nuclear gene encoding mitochondrial protein, mRNA [NM_001024785]	A_44_P792034	0.0422861	down	1.28594	Rn.18405
		AA859605 UI-R-E0-bs-f-04-0-UI.s1 UI-R-E0 Rattus norvegicus cDNA clone UI-R-E0-bs-f-04-0-UI 3' similar to dbj [AA859605]	A_44_P453641	0.0197627	up	1.10443	Rn.12
		BI288917 UI-R-DK0-cdi-a-11-0-UI.s1 UI-R-DK0 Rattus norvegicus cDNA clone UI-R-DK0-cdi-a-11-0-UI 3', mRNA sequence [BI288917]	A_44_P177013	0.0221306	down	1.34468	Rn.204460
LOC679682	similar to ES cell-expressed Ras	Rattus norvegicus similar to ES cell-expressed Ras (LOC679682), mRNA [NM_001109375]	A_44_P468837	0.00369718	down	1.20601	Rn.218605
Nol9	nucleolar protein 9	Nol9 protein (Fragment). [Source:UniProtKB/TrEMBL;Acc:Q4G021] [ENSRNOT00000013535]	A_44_P314312	0.019906	down	1.15453	Rn.162134
		EST251784 Normalized rat embryo, Bento Soares Rattus sp. cDNA clone REMDQ91 3' end, mRNA sequence [AI600081]	A_44_P181094	0.00835495	down	1.11596	Rn.168407
Gnat2	guanine nucleotide binding protein, alpha transducing 2"		A_43_P21980	0.011007	down	3.75531	chr2:203661100-203661159
Srcap	Snf2-related CREBBP activator protein	PREDICTED: Rattus norvegicus similar to Snf2-related CBP activator protein (predicted) (RGD1565642_predicted), mRNA [XM_341932]	A_42_P615851	0.0448395	down	1.33453	Rn.62858
Zc3h15	zinc finger CCCH-type containing 15	Rattus norvegicus zinc finger CCCH-type containing 15 (Zc3h15), mRNA [NM_001010963]	A_44_P356492	0.0294137	down	1.18432	Rn.129005
		AGENCOURT_28455213 NIH_MGC_248 Rattus norvegicus cDNA clone IMAGE:7366185 5', mRNA sequence [CO559028]	A_44_P779731	0.00393208	down	1.18383	Rn.167929
RGD1308139	similar to RIKEN cDNA 1200014J11	Rattus norvegicus similar to RIKEN cDNA 1200014J11 (RGD1308139), mRNA [NM_001108281]	A_43_P19970	0.00125371	up	1.19297	Rn.13279
		S79794 apoAII=lipoprotein [rats, NZB, plasma, mRNA Partial, 397 nt] [S79794]	A_44_P418173	0.0293881	up	1.21614
			A_44_P732338	0.0343799	down	1.27026
Nfrkb	nuclear factor related to kappa B binding protein	Rattus norvegicus nuclear factor related to kappa B binding protein (Nfrkb), mRNA [NM_001108133]	A_44_P607412	0.036738	down	1.31022	Rn.96240
Pxk	PX domain containing serine/threonine kinase	Rattus norvegicus PX domain containing serine/threonine kinase (Pxk), mRNA [NM_182821]	A_44_P172941	0.00275743	up	1.27683	Rn.86175
		BF565010 UI-R-BU0-amr-a-11-0-UI.r1 UI-R-BU0 Rattus norvegicus cDNA clone UI-R-BU0-amr-a-11-0-UI 5', mRNA sequence [BF565010]	A_43_P23278	0.0152736	up	1.13224	Rn.2666
		AI231547 EST228235 Normalized rat embryo, Bento Soares Rattus sp. cDNA clone REMDL77 3' end, mRNA sequence [AI231547]	A_44_P148252	0.0278955	up	1.80277	Rn.23741
Myom1	myomesin 1	EH-myomesin 1 (Fragment). [Source:UniProtKB/TrEMBL;Acc:Q80XZ2] [ENSRNOT00000029583]	A_43_P15113	0.00472039	down	1.77815	Rn.15504
Olr1029	olfactory receptor 1029	Rattus norvegicus olfactory receptor 1029 (Olr1029), mRNA [NM_001001366]	A_44_P146788	0.0178633	up	1.25402	Rn.143358
		Q2U074_ASPOR (Q2U074) Predicted protein, partial (4%) [TC604456]	A_44_P577519	0.0135656	down	1.44209
		UI-R-C0-hl-d-12-0-UI.s1 UI-R-C0 Rattus norvegicus cDNA clone UI-R-C0-hl-d-12-0-UI 3', mRNA sequence [AA997376]	A_44_P741233	0.0489	down	1.09431	Rn.165396
		BF559919 UI-R-C1-lm-g-06-0-UI.r1 UI-R-C1 Rattus norvegicus cDNA clone UI-R-C1-lm-g-06-0-UI 5', mRNA sequence [BF559919]	A_42_P739344	0.028417	down	1.42027	Rn.19398
			A_44_P778283	0.0423199	down	1.48834
			A_44_P667951	0.0294481	up	1.11455
Scn7a	sodium channel, voltage-gated, type VII, alpha"		A_42_P804822	0.0206483	down	2.18963	chr3:48633743-48633684
			A_44_P638554	0.00294107	down	1.72393
Gpr120	G protein-coupled receptor 120	Rattus norvegicus G protein-coupled receptor 120 (Gpr120), mRNA [NM_001047088]	A_44_P192083	0.0169828	up	1.2701	Rn.82501
RGD1563652	similar to novel MAM domain containing protein	PREDICTED: Rattus norvegicus similar to novel MAM domain containing protein (predicted) (RGD1563652_predicted), mRNA [XM_225591]	A_44_P302301	0.0304467	down	1.24692	Rn.142522
		Q2IMZ9_ANADE (Q2IMZ9) Pirin-like, partial (7%) [TC631926]	A_44_P747697	0.0226809	down	2.8273
Ebf3	early B-cell factor 3	Rattus norvegicus similar to Transcription factor COE3 (Early B-cell factor 3) (EBF-3) (Olf-1/EBF-like 2) (OE-2) (O/E-2) (LOC361668), mRNA [XM_341951]	A_44_P384396	0.0144019	up	1.06311
		LOC303515 protein. [Source:UniProtKB/TrEMBL;Acc:Q5BJR9] [ENSRNOT00000030425]	A_42_P720964	0.0378188	up	1.13498	Rn.17949
		BI286449 UI-R-DE0-cal-b-08-0-UI.s1 UI-R-DE0 Rattus norvegicus cDNA clone UI-R-DE0-cal-b-08-0-UI 3', mRNA sequence [BI286449]	A_44_P225647	0.041128	up	1.1956	Rn.202083
Egln3	EGL nine homolog 3 (C. elegans)	Rattus norvegicus EGL nine homolog 3 (C. elegans) (Egln3), mRNA [NM_019371]	A_44_P203549	0.0105585	up	1.05181	Rn.10994
		Rattus norvegicus 1-aminocyclopropane-1-carboxylate synthase homolog (Arabidopsis)(non-functional), mRNA (cDNA clone IMAGE:7127848), partial cds [BC083866]	A_44_P387005	0.0357816	down	1.32789	Rn.198632
		AMGNNUC:URRG1-00163-B9-A urrg1 (14046) Rattus norvegicus cDNA clone urrg1-00163-b9 5', mRNA sequence [CB613228]	A_44_P803088	0.0476514	up	1.35997	Rn.147492
		Non-muscle caldesmon (CDM) (L-caldesmon). [Source:UniProtKB/Swiss-Prot;Acc:Q62736] [ENSRNOT00000013630]	A_44_P276276	0.0193164	down	1.45627	Rn.204926
Smarcd3	SWI/SNF related, matrix associated, actin dependent regulator of chromatin, subfamily d, member 3"		A_44_P1034937	0.020116	down	1.70389	chr4:5959631-5959690
		Rattus norvegicus similar to vav 3 oncogene (LOC362022), mRNA [XM_342322]	A_44_P525267	0.00328267	up	1.27336
		AI639196 rx05001s Rat mixed-tissue library Rattus norvegicus cDNA clone rx05001 3', mRNA sequence [AI639196]	A_44_P266580	0.0416721	up	1.37737	Rn.163449
Mcm6	minichromosome maintenance complex component 6	Rattus norvegicus minichromosome maintenance complex component 6 (Mcm6), mRNA [NM_017287]	A_44_P276338	0.0360145	up	1.10399	Rn.33226
Eif3s10	eukaryotic translation initiation factor 3, subunit 10 (theta)"		A_44_P312309	0.0119442	up	1.73022	chr1:267375781-267375722
Klks3	kallikrein, submaxillary gland S3"		A_44_P163243	0.0454778	up	1.17512	chr1:94582698-94582757
		AW533219 UI-R-BU0-ana-b-12-0-UI.s1 UI-R-BU0 Rattus norvegicus cDNA clone UI-R-BU0-ana-b-12-0-UI 3', mRNA sequence [AW533219]	A_44_P514658	0.00362996	up	1.11377	Rn.6136
			A_44_P716741	0.019838	down	1.08653
Klc2	kinesin light chain 2	Rattus norvegicus kinesin light chain 2 (Klc2), mRNA [NM_001107571]	A_44_P695179	0.0177525	down	1.35696	Rn.13031
			A_44_P1006056	0.0486432	down	1.23703	Rn.20927
Lpar2	lysophosphatidic acid receptor 2	Rattus norvegicus lysophosphatidic acid receptor 2 (Lpar2), mRNA [NM_001109109]	A_44_P886690	0.0112881	up	1.25952	Rn.14855
Cntrob	centrobin, centrosomal BRCA2 interacting protein"		A_42_P490576	0.0251706	down	1.41553	chr10:56094320-56094261
RGD1563996	similar to Protein UNQ9166/PRO28631 precursor	PREDICTED: Rattus norvegicus similar to Protein UNQ9166 [XM_235511]	A_44_P178417	0.0323981	up	1.13052	Rn.141004
		Grsf1 protein (Fragment). [Source:UniProtKB/TrEMBL;Acc:Q3SYP9] [ENSRNOT00000004551]	A_44_P349309	0.0364392	down	1.15692	Rn.66912
Ubb	ubiquitin B	Rattus norvegicus ubiquitin B (Ubb), mRNA [NM_138895]	A_43_P13327	0.0378941	up	1.20017	Rn.1253
Gba2	glucosidase beta 2	Rattus norvegicus glucosidase beta 2 (Gba2), mRNA [NM_001013091]	A_44_P286264	0.03418	down	1.65518	Rn.146071
		Q37912_BPA51 (Q37912) ORF4 protein, partial (6%) [TC600100]	A_44_P608238	0.0198915	down	1.44789
		AI229721 EST226416 Normalized rat embryo, Bento Soares Rattus sp. cDNA clone REMCL08 3' end, mRNA sequence [AI229721]	A_42_P806859	0.0298981	down	1.72917	Rn.8057
Ascc3l1	activating signal cointegrator 1 complex subunit 3-like 1	Rattus norvegicus activating signal cointegrator 1 complex subunit 3-like 1, mRNA (cDNA clone IMAGE:7384540), complete cds. [BC099211]	A_44_P1040609	0.0160482	down	1.25839	Rn.76239
Cldn9	claudin 9	Rattus norvegicus claudin 9 (Cldn9), mRNA [NM_001011889]	A_44_P419898	0.0185516	down	1.49231	Rn.113196
Spata16	spermatogenesis associated 16	PREDICTED: Rattus norvegicus similar to Nyd-sp12 protein (predicted) (RGD1563726_predicted), mRNA [XM_226993]	A_44_P326055	0.0102085	up	1.15045	Rn.187038
		Q2BB61_9BACI (Q2BB61) Cadmium-transporting ATPase, partial (3%) [TC582591]	A_44_P975488	0.0324143	down	1.16864
		Rattus norvegicus noncoding RNA (Evf2) mRNA, complete sequence [DQ889715]	A_44_P1049275	0.0178642	up	1.42147	Rn.9039
Fgl2	fibrinogen-like 2	Rattus norvegicus fibrinogen-like 2 (Fgl2), mRNA [NM_053455]	A_44_P144232	0.00289508	up	1.54397	Rn.64635
			A_44_P700917	0.0158734	down	1.37709
Chd8	chromodomain helicase DNA binding protein 8	Rattus norvegicus chromodomain helicase DNA binding protein 8 (Chd8), mRNA [NM_022933]	A_44_P929512	0.0155523	down	1.10102	Rn.98337
Coil	coilin	Rattus norvegicus coilin (Coil), mRNA [NM_017360]	A_44_P250267	0.0397127	down	1.49581	Rn.203468
		AW920530 EST351834 Rat gene index, normalized rat, norvegicus, Bento Soares Rattus norvegicus cDNA clone RGIGY25 5' end, mRNA sequence [AW920530]	A_42_P627101	0.0182393	down	1.70556	Rn.9084
		AA999157 UI-R-C0-hm-e-05-0-UI.s1 UI-R-C0 Rattus norvegicus cDNA clone UI-R-C0-hm-e-05-0-UI 3', mRNA sequence [AA999157]	A_44_P198137	0.0333799	up	1.35358	Rn.12587
Tktl1	transketolase-like 1	Rattus norvegicus transketolase-like 1 (Tktl1), mRNA [NM_001109534]	A_44_P229697	0.000889727	down	1.22926	Rn.159707
			A_44_P142709	0.0125553	up	1.10947	Rn.112432
		AI549033 UI-R-C3-tv-f-11-0-UI.s1 UI-R-C3 Rattus norvegicus cDNA clone UI-R-C3-tv-f-11-0-UI 3', mRNA sequence [AI549033]	A_44_P165182	0.0278712	up	1.08285	Rn.41707
Hdac4	histone deacetylase 4	Histone deacetylase 4 (HD4). [Source:UniProtKB/Swiss-Prot;Acc:Q99P99] [ENSRNOT00000027622]	A_44_P463888	0.0413973	up	1.47926	Rn.23483
		AW920588 EST351892 Rat gene index, normalized rat, norvegicus, Bento Soares Rattus norvegicus cDNA clone RGIGZ21 5' end, mRNA sequence [AW920588]	A_44_P413236	0.00504534	down	2.68153	Rn.95753
Larp1	La ribonucleoprotein domain family, member 1"		A_44_P333433	0.0077443	up	1.07631	chr10:43672897-43673166
RGD1562230	similar to catenin alpha 3	PREDICTED: Rattus norvegicus similar to alpha T-catenin (predicted) (RGD1559455_predicted), mRNA [XM_001080477]	A_44_P443303	0.0196472	down	1.35618	Rn.84956
		Rattus norvegicus Aa2-041 mRNA, complete cds. [AY325172]	A_44_P278562	0.010194	down	1.20663	Rn.202401
Zdhhc5	zinc finger, DHHC-type containing 5"		A_44_P1026191	0.0491064	down	1.09308	chr3:67898841-67898782
		Q9NQW1_HUMAN (Q9NQW1) Secretory pathway component Sec31B-1 (SEC31-like 2) (S. cerevisiae), partial (10%) [TC640115]	A_44_P168457	0.0206534	down	1.66856
Gpm6a	glycoprotein m6a	Rattus norvegicus glycoprotein m6a (Gpm6a), mRNA [NM_178105]	A_44_P177434	0.0469103	up	1.1402	Rn.34370
		AMGNNUC:URRG1-00060-H3-A urrg1 (14046) Rattus norvegicus cDNA clone urrg1-00060-h3 5', mRNA sequence [CB547741]	A_44_P307356	0.000411707	up	1.24774	Rn.105193
Usp53	ubiquitin specific peptidase 53	Rattus norvegicus ubiquitin specific peptidase 53 (Usp53), mRNA [NM_001106468]	A_44_P323053	0.0418024	down	1.45984	Rn.219129
		RNU53367 isoform of PSD-95/SAP90 {Rattus norvegicus} (exp=-1; wgp=0; cg=0), complete [TC641555]	A_44_P1003567	0.00765184	down	1.29021
Olr717	olfactory receptor 717	Rattus norvegicus olfactory receptor 717 (Olr717), mRNA [NM_001000621]	A_44_P182321	0.0332901	up	1.09283	Rn.142798
Dhx32	DEAH (Asp-Glu-Ala-His) box polypeptide 32	Rattus norvegicus DEAH (Asp-Glu-Ala-His) box polypeptide 32 (Dhx32), mRNA [NM_001130039]	A_44_P198333	0.0431828	up	1.02601	Rn.162500
Kcnab1	potassium voltage-gated channel, shaker-related subfamily, beta member 1"		A_43_P11905	0.0402987	up	1.72991	chr2:155144240-155144299
Stx4	syntaxin 4	Rattus norvegicus syntaxin 4 (Stx4), mRNA [NM_031125]	A_44_P420131	0.00677659	down	1.28514	Rn.33218
Olr877	olfactory receptor 877	Rattus norvegicus olfactory receptor 877 (Olr877), mRNA [NM_001000707]	A_44_P205638	0.0124358	up	1.54405	Rn.143407
Npff	neuropeptide FF-amide peptide precursor	Rattus norvegicus neuropeptide FF-amide peptide precursor (Npff), mRNA [NM_022586]	A_44_P220861	0.0350233	down	1.70538	Rn.48705
		BQ207749 UI-R-DY1-cnq-a-19-0-UI.s1 NCI_CGAP_DY1 Rattus norvegicus cDNA clone IMAGE:7333245 3', mRNA sequence [BQ207749]	A_44_P216720	0.017832	up	1.19953	Rn.2340
		Q7TQ12_RAT (Q7TQ12) Aa1114, partial (9%) [TC603481]	A_44_P683538	0.0476561	down	1.33424
		AW920722 EST352026 Rat gene index, normalized rat, norvegicus, Bento Soares Rattus norvegicus cDNA clone RGIHB49 5' end, mRNA sequence [AW920722]	A_44_P521636	0.00903089	down	1.24825	Rn.203034
RT1-T24-2	RT1 class I, T24, gene 2"		A_44_P215023	0.0138305	up	1.31709	chr20:2881094-2881035
			A_44_P429063	0.0469503	down	1.48333
			A_44_P947462	0.0487412	down	2.06141
Rasl12	RAS-like, family 12"		A_44_P961602	0.030926	down	1.45984	chr8:69661381-69661440
Nkx2-4	NK2 transcription factor related, locus 4 (Drosophila)"		A_44_P445652	0.049149	up	1.35336	chr3:135729976-135729917
			A_44_P622236	0.0320852	down	1.46025
		RNAPH R.norvegicus gene for acyl-peptide hydrolase [X14915]	A_44_P232755	0.0187285	up	1.09293
		AGENCOURT_28540555 NIH_MGC_249 Rattus norvegicus cDNA clone IMAGE:7376455 5', mRNA sequence [CO561288]	A_44_P308530	0.0454369	down	1.18147	Rn.27512
		AI044569 UI-R-C1-jw-d-02-0-UI.s1 UI-R-C1 Rattus norvegicus cDNA clone UI-R-C1-jw-d-02-0-UI 3', mRNA sequence [AI044569]	A_44_P113244	0.0284199	up	1.25348	Rn.107171
LOC681895	hypothetical protein LOC681895	PREDICTED: Rattus norvegicus hypothetical protein LOC681895 (LOC681895), mRNA [XM_001058857]	A_44_P488313	0.0391472	down	1.65544	Rn.203431
			A_44_P885692	0.03726	down	1.2412
			A_44_P730345	0.0309853	down	1.90645
		UI-R-CA1-bii-a-01-0-UI.s1 UI-R-CA1 Rattus norvegicus cDNA clone UI-R-CA1-bii-a-01-0-UI 3', mRNA sequence [BF405869]	A_44_P880370	0.0409574	down	1.16921	Rn.202039
Eif4a1	eukaryotic translation initiation factor 4A1	Rattus norvegicus eukaryotic translation initiation factor 4A1 (Eif4a1), mRNA [NM_199372]	A_44_P307172	0.0276644	up	1.2029	Rn.91523
		Rattus norvegicus similar to 6-phosphogluconate dehydrogenase, decarboxylating (LOC362660), mRNA [XM_342979]	A_44_P408026	0.0120987	up	1.09782	Rn.915
		AW144410 EST294706 Normalized rat ovary, Bento Soares Rattus sp. cDNA clone RGICR88 5' end, mRNA sequence [AW144410]	A_44_P881750	0.0350529	down	2.06849	Rn.91446
Klf7	Kruppel-like factor 7 (ubiquitous)	Rattus norvegicus Kruppel-like factor 7 (ubiquitous) (Klf7), mRNA [NM_001108800]	A_44_P439475	0.0440632	down	1.41813	Rn.219339
Tsga13	testis specific, 13"		A_44_P372958	0.0113074	up	1.06732	chr4:57958581-57958522
		AMGNNUC:URRG1-00021-C2-A urrg1 (14046) Rattus norvegicus cDNA clone urrg1-00021-c2 5', mRNA sequence [CB581119]	A_44_P420177	0.0152694	up	1.4173	Rn.166233
Enoph1	enolase-phosphatase 1	Rattus norvegicus enolase-phosphatase 1 (Enoph1), mRNA [NM_001009391]	A_44_P1046845	0.0196512	down	1.07111	Rn.98105
		UI-R-CA0-bgs-c-07-0-UI.s1 UI-R-CA0 Rattus norvegicus cDNA clone UI-R-CA0-bgs-c-07-0-UI 3', mRNA sequence [BF401317]	A_44_P644637	0.00430878	up	1.46859	Rn.208735
		AA997379 UI-R-C0-hn-a-06-0-UI.s1 UI-R-C0 Rattus norvegicus cDNA clone UI-R-C0-hn-a-06-0-UI 3', mRNA sequence [AA997379]	A_44_P308451	0.00941408	down	1.25579	Rn.44200
Sft2d2	SFT2 domain containing 2	Rattus norvegicus SFT2 domain containing 2 (Sft2d2), mRNA [NM_001034011]	A_44_P788211	0.0131238	down	1.1555	Rn.8424
RGD1564865	similar to 20-alpha-hydroxysteroid dehydrogenase	PREDICTED: Rattus norvegicus similar to 20-alpha-hydroxysteroid dehydrogenase (predicted) (RGD1564865_predicted), mRNA [XM_574074]	A_44_P1034879	0.047549	up	1.42727	Rn.14713
Ubxn11	UBX domain protein 11	Rattus norvegicus UBX domain protein 11 (Ubxn11), mRNA [NM_138853]	A_42_P842448	0.0233843	up	1.16671	Rn.11961
		AI171367 EST217323 Normalized rat muscle, Bento Soares Rattus sp. cDNA clone RMUBJ79 3' end, mRNA sequence [AI171367]	A_44_P347651	0.0177892	down	1.50175	Rn.16742
LOC691995	hypothetical protein LOC691995	Rattus norvegicus hypothetical protein LOC691995 (LOC691995), mRNA [NM_001103353]	A_44_P480925	0.00721393	down	2.67716	Rn.129490
Ndufa7	NADH dehydrogenase (ubiquinone) 1 alpha subcomplex, 7 (B14.5a)"		A_44_P1017013	0.0121253	down	1.06906	chr7:16334437-16334496
		CB547915 AMGNNUC:NRHY1-00001-D7-Z W Rat hypothalamus (10480) Rattus norvegicus cDNA clone nrhy1-00001-d7, mRNA sequence [CB547915]	A_43_P17083	0.0342207	down	1.73069	Rn.137916
		AI059837 UI-R-C1-kr-c-11-0-UI.s1 UI-R-C1 Rattus norvegicus cDNA clone UI-R-C1-kr-c-11-0-UI 3', mRNA sequence [AI059837]	A_44_P148542	0.0028805	up	1.10256	Rn.107481
			A_44_P527763	0.0346335	down	1.87996
Epha7	Eph receptor A7	Rattus norvegicus Eph receptor A7 (Epha7), mRNA [NM_134331]	A_44_P241909	0.0130883	up	1.09251	Rn.10181
Fn1	fibronectin 1	Rattus norvegicus fibronectin 1 (Fn1), mRNA [NM_019143]	A_44_P681660	0.0286645	down	2.03868	Rn.1604
Atp5i	ATP synthase, H+ transporting, mitochondrial F0 complex, subunit E"		A_44_P216235	0.0168916	down	1.10982	chr14:1868395-1868454
		BF289433 EST454024 Rat Gene Index, normalized rat, Rattus norvegicus cDNA Rattus norvegicus cDNA clone RGIHH30, mRNA sequence [BF289433]	A_44_P540486	0.0479194	down	1.89721	Rn.16324
Srpk3	SFRS protein kinase 3	Rattus norvegicus SFRS protein kinase 3 (Srpk3), mRNA [NM_184045]	A_44_P330197	0.012844	down	1.77435	Rn.72618
		AGENCOURT_113680037 NIH_MGC_431 Rattus norvegicus cDNA clone IMAGE:9092460 5', mRNA sequence [EV773002]	A_44_P574914	0.0357612	up	1.08036	Rn.20262
Scn3b	sodium channel, voltage-gated, type III, beta"		A_42_P779282	0.0441477	down	2.19202	chr8:43253930-43253989
Nr4a2	nuclear receptor subfamily 4, group A, member 2"		A_44_P522524	0.0129972	down	2.06411	chr3:38867080-38867021
		TRPV6_RAT (Q9R186) Transient receptor potential cation channel subfamily V member 6 (TrpV6) (Epithelial calcium channel 2) (ECaC2) (Calcium transport protein 1) (CaT1), partial (9%) [TC621994]	A_44_P961443	0.0484679	down	1.57338
Fam126b	family with sequence similarity 126, member B"		A_44_P291157	0.00444319	up	1.0522	chr9:57187420-57187361
Pdcd6ip	programmed cell death 6 interacting protein	Rattus norvegicus programmed cell death 6 interacting protein (Pdcd6ip), mRNA [NM_001029910]	A_44_P930160	0.0152367	down	1.30393	Rn.1588
			A_44_P777928	0.0421885	up	1.12492
			A_44_P808324	0.0200624	down	2.42185
LOC367436	similar to Y-linked testis-specific protein	PREDICTED: Rattus norvegicus similar to Y-linked testis-specific protein (LOC367436), mRNA [XM_346138]	A_44_P227399	0.00103946	up	1.36816	Rn.195708
Cox17	cytochrome c oxidase, subunit XVII assembly protein homolog (S. cerevisiae)"		A_43_P12844	0.00422768	up	1.14552	chr11:64183632-64183573
		AA800053 EST189550 Normalized rat heart, Bento Soares Rattus sp. cDNA clone RHEAI85 3' end, mRNA sequence [AA800053]	A_44_P287602	0.0155421	down	1.26994	Rn.2007
		Rattus norvegicus similar to kidney expressed gene 1 (LOC301278), mRNA [XM_236967]	A_44_P222913	0.0428069	up	1.20604
		Rattus norvegicus chromosome 5, 10 clones, strain BN/SsNHsdMCW RNOR03291571, whole genome shotgun sequence [AABR03040563]	A_44_P434180	0.000677495	down	1.17795	Rn.144402
Cyss	cystatin S	Rattus norvegicus cystatin S (Cyss), mRNA [NM_198685]	A_44_P236013	0.0170844	up	1.15601	Rn.214033
		AA875369 UI-R-E0-co-d-10-0-UI.s1 UI-R-E0 Rattus norvegicus cDNA clone UI-R-E0-co-d-10-0-UI 3', mRNA sequence [AA875369]	A_44_P124350	0.0339305	up	1.34392
Nr4a3	nuclear receptor subfamily 4, group A, member 3"		A_43_P11932	0.025363	down	2.19739	chr5:64727357-64727416
Abcb11	ATP-binding cassette, sub-family B (MDR/TAP), member 11	PREDICTED: Rattus norvegicus ATP-binding cassette, sub-family B (MDR/TAP), member 11 (Abcb11), mRNA [XM_579531]	A_44_P448041	0.0307664	up	1.11212	Rn.14539
Olr349	olfactory receptor 349	Rattus norvegicus olfactory receptor 349 (Olr349), mRNA [NM_001001019]	A_44_P325571	0.0257976	up	1.0295	Rn.141689
Insc	inscuteable homolog (Drosophila)	Rattus norvegicus inscuteable homolog (Drosophila) (Insc), mRNA [NM_001106285]	A_44_P403674	0.0231676	down	2.02841	Rn.146185
Sag	S-antigen; retina and pineal gland (arrestin)	Rattus norvegicus S-antigen; retina and pineal gland (arrestin) (Sag), mRNA [NM_013023]	A_44_P374851	0.00538048	up	1.43884	Rn.9856
		AA925467 UI-R-A1-ec-h-07-0-UI.s1 UI-R-A1 Rattus norvegicus cDNA clone UI-R-A1-ec-h-07-0-UI 3' similar to gi [AA925467]	A_44_P181115	0.0210163	up	1.09595
		BF404452 UI-R-CA1-bif-e-04-0-UI.s1 UI-R-CA1 Rattus norvegicus cDNA clone UI-R-CA1-bif-e-04-0-UI 3', mRNA sequence [BF404452]	A_44_P162536	0.00988206	down	1.17342	Rn.129346
		AGENCOURT_28617456 NIH_MGC_249 Rattus norvegicus cDNA clone IMAGE:7378141 5', mRNA sequence [CO568196]	A_44_P557141	0.0284527	down	1.13236	Rn.164489
Mapk9	mitogen-activated protein kinase 9	Rattus norvegicus mitogen-activated protein kinase 9 (Mapk9), mRNA [NM_017322]	A_44_P480222	0.00529735	up	1.138	Rn.9910
Ctla2a	cytotoxic T lymphocyte-associated protein 2 alpha	Rattus norvegicus cytotoxic T lymphocyte-associated protein 2 alpha (Ctla2a), mRNA [NM_001109115]	A_44_P822447	0.0104959	up	1.44762	Rn.7778
Sez6	seizure related 6 homolog (mouse)	Rattus norvegicus SEZ6b mRNA, partial cds [AF494463]	A_42_P706230	0.00191458	down	1.43112	Rn.52541
Msl3l1	male-specific lethal 3-like 1 (Drosophila)	Rattus norvegicus male-specific lethal 3-like 1 (Drosophila) (Msl3l1), mRNA [NM_001014111]	A_43_P16961	0.0418727	up	1.15746	Rn.7258
Gbf1	golgi-specific brefeldin A-resistance factor 1	PREDICTED: Rattus norvegicus similar to golgi-specific brefeldin A-resistance guanine nucleotide exchange factor 1 (predicted) (RGD1307160_predicted), mRNA [XM_219953]	A_43_P10254	0.0396088	down	1.33815	Rn.61235
		AW915407 EST346711 Normalized rat embryo, Bento Soares Rattus sp. cDNA clone RGICV10 5' end, mRNA sequence [AW915407]	A_44_P547586	0.0255019	down	2.34616
		AI176399 EST219983 Normalized rat ovary, Bento Soares Rattus sp. cDNA clone ROVBR29 3' end, mRNA sequence [AI176399]	A_44_P544188	0.00863928	down	1.22427
		Q6TVG5_9POXV (Q6TVG5) ORF023 membrane protein, partial (5%) [TC607855]	A_44_P932347	0.0204442	down	1.33795
Hsp90ab1	heat shock protein 90kDa alpha (cytosolic), class B member 1"		A_44_P287194	0.0353782	down	1.1923	chr9:11036014-11036073
RGD1565496	similar to Butyrate-induced transcript 1	Rattus norvegicus similar to Butyrate-induced transcript 1 (RGD1565496), mRNA [NM_001106831]	A_44_P553262	0.00336538	up	1.47775	Rn.767
			A_44_P777272	0.00966044	down	2.17061
			A_44_P582732	0.00358998	up	1.07364
Olr1562	olfactory receptor 1562	Rattus norvegicus olfactory receptor 1562 (Olr1562), mRNA [NM_001000047]	A_44_P381752	0.0148998	up	1.17047	Rn.142251
LOC691170	similar to zinc finger protein 84 (HPF2)	PREDICTED: Rattus norvegicus similar to zinc finger protein 84 (HPF2) (LOC691170), mRNA [XM_001077082]	A_44_P653513	0.0472869	down	1.47465	Rn.147757
			A_44_P577582	0.0250337	down	1.81641
		AA964747 UI-R-C0-gx-g-10-0-UI.s1 UI-R-C0 Rattus norvegicus cDNA clone UI-R-C0-gx-g-10-0-UI 3', mRNA sequence [AA964747]	A_42_P508722	0.0445676	down	1.19704	Rn.203065
			A_44_P793731	0.025346	down	1.20601
Slc38a4	solute carrier family 38, member 4"		A_43_P13127	0.0246764	up	1.27099	chr7:135693084-135693025
		PREDICTED: Rattus norvegicus THO complex 2 (predicted) (Thoc2_predicted), mRNA [XM_233081]	A_43_P20332	0.0339949	down	1.22697	Rn.35526
		Q6TDU8_MOUSE (Q6TDU8) Lung adenoma susceptibility 1, partial (5%) [TC616108]	A_44_P142665	0.0451413	up	1.01925
Cnga2	cyclic nucleotide gated channel alpha 2	Rattus norvegicus cyclic nucleotide gated channel alpha 2 (Cnga2), mRNA [NM_012928]	A_44_P426466	0.0382492	down	1.18798	Rn.10384
Fhod1	formin homology 2 domain containing 1	PREDICTED: Rattus norvegicus similar to FH1 [XM_214682]	A_42_P818546	0.0491557	down	1.53333	Rn.105655
Amz2	archaelysin family metallopeptidase 2	Rattus norvegicus archaelysin family metallopeptidase 2 (Amz2), mRNA [NM_001014121]	A_43_P10136	0.0436229	down	1.4715	Rn.15408
		AI058947 UI-R-C1-lr-c-11-0-UI.s1 UI-R-C1 Rattus norvegicus cDNA clone UI-R-C1-lr-c-11-0-UI 3', mRNA sequence [AI058947]	A_44_P720136	0.0483717	down	1.05225	Rn.15770
		Q5XIQ2_RAT (Q5XIQ2) Potassium channel modulatory factor 1 (Predicted), partial (8%) [TC610158]	A_44_P813903	0.0154283	down	1.48997
Deaf1	deformed epidermal autoregulatory factor 1 (Drosophila)	Rattus norvegicus deformed epidermal autoregulatory factor 1 (Drosophila) (Deaf1), mRNA [NM_031801]	A_43_P12687	0.025348	down	1.4812	Rn.11134
Wdr44	WD repeat domain 44	WD repeat-containing protein 44 (Rabphilin-11). [Source:UniProtKB/Swiss-Prot;Acc:Q9R037] [ENSRNOT00000042451]	A_44_P301875	0.0402708	up	1.36464	Rn.79380
		AA875098 UI-R-E0-cf-g-10-0-UI.s1 UI-R-E0 Rattus norvegicus cDNA clone UI-R-E0-cf-g-10-0-UI 3' similar to gi [AA875098]	A_44_P547643	0.037308	up	1.38623	Rn.100569
		BF283858 EST448449 Rat Gene Index, normalized rat, Rattus norvegicus cDNA Rattus norvegicus cDNA clone RGIEH46 3' sequence, mRNA sequence [BF283858]	A_42_P579280	0.00122104	down	1.41348
Pf4	platelet factor 4	Rattus norvegicus platelet factor 4 (Pf4), mRNA [NM_001007729]	A_42_P508984	0.0242392	up	4.63426	Rn.6800
		WWP2_MOUSE (Q9DBH0) NEDD4-like E3 ubiquitin-protein ligase WWP2 (WW domain-containing protein 2) , partial (45%) [TC613666]	A_44_P351861	0.00578617	down	2.72664
Olr848	olfactory receptor 848	Rattus norvegicus olfactory receptor 848 (Olr848), mRNA [NM_001000402]	A_44_P374771	0.02103	down	1.1279	Rn.143205
RGD1310827	similar to RIKEN cDNA 1200009O22; EST AI316813	Rattus norvegicus similar to RIKEN cDNA 1200009O22; EST AI316813 (RGD1310827), mRNA [NM_001034010]	A_44_P423566	0.0351232	down	1.32408	Rn.25045
			A_44_P779338	0.0185465	down	1.61786
Foxn3	forkhead box N3	Rattus norvegicus forkhead box N3 (Foxn3), mRNA [NM_001108047]	A_44_P607486	0.0285947	down	1.32469	Rn.105640
Gnb5	guanine nucleotide binding protein (G protein), beta 5"		A_44_P233569	0.0181838	down	1.35023	chr8:80145295-80145354
Olr1690	olfactory receptor 1690	Rattus norvegicus olfactory receptor 1690 (Olr1690), mRNA [NM_001000274]	A_44_P503376	0.0346625	up	1.35133	Rn.142687
			A_44_P311786	0.0457258	down	1.69272
LOC690217	similar to B0511.12	PREDICTED: Rattus norvegicus similar to B0511.12 (LOC690217), mRNA [XR_006833]	A_43_P17545	0.0260984	down	1.14646	Rn.203450
			A_44_P699895	0.0295041	down	1.45209
Aak1	AP2 associated kinase 1	PREDICTED: Rattus norvegicus similar to AP2 associated kinase 1 (predicted) (RGD1563580_predicted), mRNA [XM_575594]	A_44_P541439	0.0454931	up	1.22658	Rn.203307
			A_44_P839149	0.00529862	down	1.47601
Olr1288	olfactory receptor 1288	Rattus norvegicus olfactory receptor 1288 (Olr1288), mRNA [NM_001000798]	A_44_P470555	0.0448086	up	1.09913	Rn.143500
Ppp2r3c	protein phosphatase 2, regulatory subunit B'', gamma"		A_43_P20296	0.0117146	up	1.46126	chr6:75534138-75534079
Ret	ret proto-oncogene	Rattus norvegicus ret proto-oncogene (Ret), transcript variant 2, mRNA [NM_001110099]	A_42_P602822	0.0380988	up	3.36743	Rn.93200
Emd	emerin	Rattus norvegicus emerin (Emd), mRNA [NM_012948]	A_42_P574731	0.0149921	down	1.80817	Rn.10968
		Q7TPJ2_RAT (Q7TPJ2) Ac2-224, partial (14%) [TC605833]	A_44_P823317	0.0213878	down	1.45869
			A_44_P808451	0.0484436	down	2.34888
Tmem216	transmembrane protein 216	PREDICTED: Rattus norvegicus similar to thymus atrophy-related protein (predicted) (RGD1304607_predicted), mRNA [XM_342020]	A_42_P717621	0.0448519	down	1.09674	Rn.854
			A_44_P915826	0.026644	down	1.5596
		Rattus norvegicus similar to kIAA0367 (LOC293823), mRNA [XM_215160]	A_42_P638511	0.0427789	down	1.04578
		AW917268 EST348572 Rat gene index, normalized rat, norvegicus, Bento Soares Rattus norvegicus cDNA clone RGIEB53 5' end, mRNA sequence [AW917268]	A_44_P604787	0.0361219	down	2.36696	Rn.13202
			A_44_P916577	0.0315132	down	2.6624
		RVL22994 Wackym-Soares normalized rat vestibular cDNA library Rattus norvegicus cDNA 5', mRNA sequence [DY471780]	A_44_P554624	0.00180148	down	1.25106	Rn.17276
Chrm3	cholinergic receptor, muscarinic 3"		A_42_P455531	0.0266309	down	1.57819	chr17:71218326-71218385
Gpr98	G protein-coupled receptor 98	PREDICTED: Rattus norvegicus similar to very large G-protein coupled receptor 1 (LOC362068), mRNA [XM_001056150]	A_44_P116815	0.0188083	up	1.26602
Ipo13	importin 13	Rattus norvegicus importin 13 (Ipo13), mRNA [NM_053778]	A_44_P187213	0.0414766	down	1.21768	Rn.14252
Svs5	seminal vesicle secretory protein 5	Rattus norvegicus seminal vesicle secretory protein 5 (Svs5), mRNA [NM_133516]	A_44_P303197	0.0497262	down	1.66458	Rn.9941
			A_44_P953030	0.0360755	up	1.26768
Snrpn	small nuclear ribonucleoprotein polypeptide N	Rattus norvegicus small nuclear ribonucleoprotein polypeptide N (Snrpn), mRNA [NM_031117]	A_44_P157690	0.0363337	down	1.14032	Rn.11169
Pde5a	phosphodiesterase 5A, cGMP-specific"		A_43_P15466	0.0173531	down	2.19903	chr2:219515832-219515891
Cd14	CD14 molecule	Rattus norvegicus CD14 molecule (Cd14), mRNA [NM_021744]	A_44_P469584	0.00147306	up	1.32524	Rn.42942
		AI179021 EST222703 Normalized rat spleen, Bento Soares Rattus sp. cDNA clone RSPCA51 3' end, mRNA sequence [AI179021]	A_44_P803631	0.0406997	down	1.31272	Rn.27883
Rab32	RAB32, member RAS oncogene family	Rattus norvegicus RAB32, member RAS oncogene family (Rab32), mRNA [NM_001108902]	A_44_P105069	0.035565	up	1.57511	Rn.167294
		Q5RJN0_RAT (Q5RJN0) NADH dehydrogenase (Ubiquinone) Fe-S protein 7 (Predicted), complete [TC580077]	A_44_P638308	0.0382553	down	1.18651
Pdss2	prenyl (decaprenyl) diphosphate synthase, subunit 2"		A_43_P23116	0.0294394	up	1.30676	chr20:47200687-47200746
Bcl2	B-cell CLL/lymphoma 2		A_44_P280776	0.0427751	down	1.82508	Rn.9996
			A_44_P981843	0.00100585	down	2.48379
		RVL15054 Wackym-Soares normalized rat vestibular cDNA library Rattus norvegicus cDNA 5', mRNA sequence [DV723298]	A_44_P930681	0.0133336	down	1.86711	Rn.216931
		AI071115 UI-R-C2-ms-g-11-0-UI.s1 UI-R-C2 Rattus norvegicus cDNA clone UI-R-C2-ms-g-11-0-UI 3', mRNA sequence [AI071115]	A_44_P429984	0.00406526	up	1.09599	Rn.33035
Ldoc1l	leucine zipper, down-regulated in cancer 1-like"		A_44_P427003	0.0362491	up	1.14975	chr7:122569273-122569214
		Q25J86_MACFA (Q25J86) Brain cDNA, clone: QflA-17877, partial (17%) [TC627022]	A_44_P900646	0.00249762	up	1.7638
		AI574904 UI-R-G0-uf-d-12-0-UI.s1 UI-R-G0 Rattus norvegicus cDNA clone UI-R-G0-uf-d-12-0-UI 3', mRNA sequence [AI574904]	A_44_P409257	0.0315892	up	1.22461	Rn.219364
H1f0	H1 histone family, member 0"		A_44_P198705	0.0382583	down	1.48115	chr7:117003094-117003153
		AI176677 EST220270 Normalized rat ovary, Bento Soares Rattus sp. cDNA clone ROVBV44 3' end, mRNA sequence [AI176677]	A_44_P284928	0.0353352	down	1.19222	Rn.24441
			A_44_P349318	0.0263101	up	1.12541
Parc	p53-associated parkin-like cytoplasmic protein	PREDICTED: Rattus norvegicus similar to p53-associated parkin-like cytoplasmic protein (predicted) (RGD1562008_predicted), mRNA [XM_236927]	A_43_P16968	0.0132185	down	1.41307	Rn.49119
		AI104544 EST213833 Normalized rat heart, Bento Soares Rattus sp. cDNA clone RHECE89 3' end, mRNA sequence [AI104544]	A_44_P674035	0.0476269	up	1.10937	Rn.162443
C2	complement component 2	Rattus norvegicus complement component 2 (C2), mRNA [NM_172222]	A_44_P332606	0.0298114	up	1.29368	Rn.98333
		BF550545 UI-R-C0-ji-g-06-0-UI.r1 UI-R-C0 Rattus norvegicus cDNA clone UI-R-C0-ji-g-06-0-UI 5', mRNA sequence [BF550545]	A_44_P868459	0.046348	down	1.61377	Rn.18710
Ppargc1b	peroxisome proliferator-activated receptor gamma, coactivator 1 beta"		A_44_P116300	0.0163859	down	1.16865	chr18:57280742-57280683
RGD1311265	similar to CGI-41 protein	Rattus norvegicus similar to CGI-41 protein (RGD1311265), mRNA [NM_001014173]	A_44_P276698	0.0294106	down	1.15939	Rn.100135
			A_44_P593830	0.0217822	up	1.87782
		AI103842 EST213131 Normalized rat heart, Bento Soares Rattus sp. cDNA clone RHEBT76 3' end, mRNA sequence [AI103842]	A_44_P267958	0.0386311	down	1.28373	Rn.98484
		BE098610 UI-R-BJ1-asx-h-02-0-UI.s1 UI-R-BJ1 Rattus norvegicus cDNA clone UI-R-BJ1-asx-h-02-0-UI 3', mRNA sequence [BE098610]	A_44_P343619	0.0175461	down	1.36935	Rn.170670
		BM390524 UI-R-CN1-cjr-a-13-0-UI.s1 UI-R-CN1 Rattus norvegicus cDNA clone UI-R-CN1-cjr-a-13-0-UI 3', mRNA sequence [BM390524]	A_44_P341058	0.0228557	up	1.02402	Rn.22702
		Cortistatin precursor [Contains: Cortistatin-29; Cortistatin-14]. [Source:UniProtKB/Swiss-Prot;Acc:Q62949] [ENSRNOT00000029605]	A_43_P15884	0.0190694	up	1.2294	Rn.166222
		MYO5C_HUMAN (Q9NQX4) Myosin-5C (Myosin Vc), partial (5%) [TC625294]	A_43_P17329	0.00575034	up	2.44916
		AW916971 EST348275 Rat gene index, normalized rat, norvegicus, Bento Soares Rattus norvegicus cDNA clone RGIDX37 5' end, mRNA sequence [AW916971]	A_44_P364560	0.00489361	down	1.26319	Rn.165993
Echdc1	enoyl Coenzyme A hydratase domain containing 1	Rattus norvegicus enoyl Coenzyme A hydratase domain containing 1 (Echdc1), mRNA [NM_001007734]	A_44_P191962	0.0285984	up	1.10579	Rn.4220
		AI177804 EST221448 Normalized rat placenta, Bento Soares Rattus sp. cDNA clone RPLCG51 3' end, mRNA sequence [AI177804]	A_44_P444648	0.0280622	up	1.27717	Rn.8142
		RGD1309550 protein (Fragment). [Source:UniProtKB/TrEMBL;Acc:Q5FWY6] [ENSRNOT00000009120]	A_44_P1018067	0.0142396	down	1.16484	Rn.7951
			A_44_P379926	0.0271077	up	1.30497
		AI102273 EST211562 Normalized rat brain, Bento Soares Rattus sp. cDNA clone RBRCB45 3' end, mRNA sequence [AI102273]	A_44_P320444	0.0437946	down	1.1288	Rn.57036
Cdk6	cyclin-dependent kinase 6	Cyclin-dependent kinase 6 (Fragment). [Source:UniProtKB/TrEMBL;Acc:Q99MD0] [ENSRNOT00000012597]	A_44_P405071	0.0270744	up	1.42772	Rn.162731
		AF348145S2 Rattus norvegicus platelet complement factor H mRNA, partial cds [AF348144]	A_44_P520147	0.0301881	up	1.25781
Rxrg	retinoid X receptor gamma	Rattus norvegicus retinoid X receptor gamma (Rxrg), mRNA [NM_031765]	A_44_P269316	0.0383582	down	1.18084	Rn.40816
			A_44_P450326	0.0127103	up	1.14901
		UI-R-E0-cz-f-08-0-UI.s1 UI-R-E0 Rattus norvegicus cDNA clone UI-R-E0-cz-f-08-0-UI 3', mRNA sequence [AA899244]	A_44_P230106	0.0486514	down	1.57653	Rn.135559
		Q8BC67_9BROM (Q8BC67) Coat protein, partial (7%) [TC606310]	A_44_P869844	0.0259051	down	1.14053
		BG665445 DRACCH10 Rat DRG Library Rattus norvegicus cDNA clone DRACCH10 5', mRNA sequence [BG665445]	A_44_P551581	0.0191935	down	1.46187	Rn.202406
LOC501953	similar to Spetex-2F protein	PREDICTED: Rattus norvegicus similar to Spetex-2F protein (LOC501953), mRNA [XM_577380]	A_44_P351684	0.0319501	up	1.13966	Rn.220897
Itgb7	integrin, beta 7"		A_44_P482519	0.0360446	up	1.79988	chr7:140971780-140971597
Noc2l	nucleolar complex associated 2 homolog (S. cerevisiae)	Rattus norvegicus nucleolar complex associated 2 homolog (S. cerevisiae) (Noc2l), mRNA [NM_001033897]	A_44_P558048	0.0135024	down	1.16941	Rn.3274
Timm9	translocase of inner mitochondrial membrane 9 homolog (yeast)	Mitochondrial import inner membrane translocase subunit Tim9. [Source:UniProtKB/Swiss-Prot;Acc:Q9WV97] [ENSRNOT00000010871]	A_44_P496631	0.0395657	up	1.24818	Rn.8459
Prkce	protein kinase C, epsilon"		A_44_P481629	0.0470336	up	1.12519	chr6:10097016-10097075
Lancl1	LanC lantibiotic synthetase component C-like 1 (bacterial)	Rattus norvegicus LanC lantibiotic synthetase component C-like 1 (bacterial) (Lancl1), mRNA [NM_053723]	A_43_P15801	0.0346789	up	1.15329	Rn.38972
		PREDICTED: Rattus norvegicus similar to DPY30 domain containing 1 (LOC688433), mRNA [XM_001066918]	A_44_P698411	0.00432391	up	2.99622	Rn.157879
Gli1	GLI-Kruppel family member GLI1	PREDICTED: Rattus norvegicus GLI-Kruppel family member GLI1 (Gli1), mRNA [XM_345832]	A_44_P1054993	0.0174626	down	1.28266	Rn.219157
		Q6IN15_RAT (Q6IN15) Acyl-CoA synthetase long-chain family member 5, partial (4%) [TC641980]	A_44_P563522	0.0247156	down	1.56984
		AI030615 UI-R-C0-jh-d-09-0-UI.s1 UI-R-C0 Rattus norvegicus cDNA clone UI-R-C0-jh-d-09-0-UI 3', mRNA sequence [AI030615]	A_44_P542986	0.0471354	up	1.20933	Rn.10374
Cd180	CD180 molecule	Rattus norvegicus CD180 molecule (Cd180), mRNA [NM_001106405]	A_44_P121517	0.0354197	down	1.24715	Rn.214157
		Q2IQQ1_ANADE (Q2IQQ1) Sigma 28 (Flagella/Sporulation), partial (6%) [TC603676]	A_44_P745617	0.0423425	down	1.62976
Mll1	myeloid/lymphoid or mixed-lineage leukemia 1	Rattus norvegicus myeloid/lymphoid or mixed-lineage leukemia 1 (Mll1), mRNA [NM_001108139]	A_44_P607813	0.0412417	down	1.38883	Rn.62341
		AI231206 EST227894 Normalized rat embryo, Bento Soares Rattus sp. cDNA clone REMDH16 3' end, mRNA sequence [AI231206]	A_44_P219195	0.0308547	down	1.36088	Rn.22635
		Rattus norvegicus chromosome 3, 19 clones, strain BN/SsNHsdMCW RNOR03272682, whole genome shotgun sequence [AABR03024169]	A_44_P403877	0.0106927	up	1.22114
		FM112931 etnohea Rattus norvegicus cDNA clone etnoheaP0023P10 5', mRNA sequence [FM112931]	A_44_P900333	0.0165395	down	1.47806	Rn.33382
Sema5a	sema domain, seven thrombospondin repeats (type 1 and type 1-like), transmembrane domain (TM) and short cytoplasmic domain, (semaphorin) 5A"		A_44_P793873	0.0314892	down	1.14233	chr2:85153515-85153574
Hnrnpul1	heterogeneous nuclear ribonucleoprotein U-like 1	Rattus norvegicus heterogeneous nuclear ribonucleoprotein U-like 1 (Hnrnpul1), mRNA [NM_001108477]	A_43_P17656	0.0120703	up	1.19602	Rn.95170
Kif7	kinesin family member 7	PREDICTED: Rattus norvegicus kinesin family member 7 (predicted) (Kif7_predicted), mRNA [XM_218828]	A_44_P1013667	0.0280313	down	1.34478	Rn.145008
Runx1	runt related transcription factor 1	Rattus norvegicus runt related transcription factor 1 (Runx1), mRNA [NM_017325]	A_44_P228942	0.0144651	up	1.35599	Rn.11201
Mapk14	mitogen activated protein kinase 14	Rattus norvegicus p38 mitogen activated protein kinase mRNA, complete cds. [U73142]	A_43_P12479	0.00790089	down	1.16178	Rn.88085
			A_44_P669900	0.0306363	down	1.2254
LOC685505	similar to coiled-coil-helix-coiled-coil-helix domain containing 4	PREDICTED: Rattus norvegicus similar to coiled-coil-helix-coiled-coil-helix domain containing 4 (predicted) (LOC683419), mRNA [XM_001064635]	A_44_P683415	0.0209744	up	1.39285
		BE104538 UI-R-BX0-arq-e-08-0-UI.s1 UI-R-BX0 Rattus norvegicus cDNA clone UI-R-BX0-arq-e-08-0-UI 3', mRNA sequence [BE104538]	A_44_P650305	0.0313656	up	1.14144	Rn.6698
		Rattus norvegicus similar to rho-type GTPase-activating protein rhoGAPX-1 (LOC302652), mRNA [XM_228914]	A_44_P114646	0.0294844	up	1.09864
			A_44_P190093	0.0198128	up	1.27123
Opalin	oligodendrocytic myelin paranodal and inner loop protein	Rattus norvegicus oligodendrocytic myelin paranodal and inner loop protein (Opalin), mRNA [NM_001017386]	A_44_P776423	0.0112985	up	1.29451	Rn.25053
		CB547659 AMGNNUC:URRG1-00028-A5-A urrg1 (14046) Rattus norvegicus cDNA clone urrg1-00028-a5 5', mRNA sequence [CB547659]	A_44_P331214	0.0275055	up	1.28718	Rn.1971
		UI-R-CA0-awz-a-07-0-UI.s1 UI-R-CA0 Rattus norvegicus cDNA clone UI-R-CA0-awz-a-07-0-UI 3', mRNA sequence [BE107979]	A_44_P859614	0.031274	down	1.21329	Rn.171101
		BI285149 UI-R-DB0-byw-g-01-0-UI.s1 UI-R-DB0 Rattus norvegicus cDNA clone UI-R-DB0-byw-g-01-0-UI 3', mRNA sequence [BI285149]	A_44_P160215	0.0458557	up	1.13342	Rn.11334
		BE112262 UI-R-BJ1-avl-f-02-0-UI.s1 UI-R-BJ1 Rattus norvegicus cDNA clone UI-R-BJ1-avl-f-02-0-UI 3', mRNA sequence [BE112262]	A_44_P228748	0.043347	up	1.41029	Rn.107863
Nat8b	N-acetyltransferase 8B	Rattus norvegicus N-acetyltransferase 8B (Nat8b), mRNA [NM_133558]	A_44_P351181	0.000594924	down	1.42387	Rn.3643
			A_44_P717432	0.0416	down	2.41708
		AGENCOURT_28626242 NIH_MGC_249 Rattus norvegicus cDNA clone IMAGE:7379363 5', mRNA sequence [CO564505]	A_44_P659391	0.0231403	up	1.99801	Rn.45049
Flt1	fms-related tyrosine kinase 1	Rattus norvegicus fms-related tyrosine kinase 1 (Flt1), mRNA [NM_019306]	A_43_P12015	0.0296641	up	1.10347	Rn.10239
		AW917766 EST349070 Rat gene index, normalized rat, norvegicus, Bento Soares Rattus norvegicus cDNA clone RGIEH69 5' end, mRNA sequence [AW917766]	A_44_P772130	0.0275779	down	2.13558	Rn.8327
Tnfaip1	tumor necrosis factor, alpha-induced protein 1 (endothelial)"		A_44_P575991	0.0474268	down	1.31168	chr10:64633020-64632961
Hmox1	heme oxygenase (decycling) 1	Rattus norvegicus heme oxygenase (decycling) 1 (Hmox1), mRNA [NM_012580]	A_43_P11472	0.0205276	up	1.19206	Rn.3160
Tsen54	tRNA splicing endonuclease 54 homolog (S. cerevisiae)	Rattus norvegicus tRNA splicing endonuclease 54 homolog (S. cerevisiae) (Tsen54), mRNA [NM_001109576]	A_43_P20792	0.0490184	up	1.54207	Rn.198903
			A_44_P276547	0.0497179	up	1.14748
RGD1561351	similar to zinc finger and SCAN domain containing 4	PREDICTED: Rattus norvegicus similar to zinc finger and SCAN domain containing 4 (predicted) (RGD1561351_predicted), mRNA [XR_008148]	A_44_P457293	0.0213194	up	1.19699	Rn.195724
		Q4S6L3_TETNG (Q4S6L3) Chromosome undetermined SCAF14725, whole genome shotgun sequence, partial (8%) [TC611299]	A_44_P885544	0.0210201	down	1.27947
RGD1564369	RGD1564369	PREDICTED: Rattus norvegicus RGD1564369 (predicted) (RGD1564369_predicted), mRNA [XM_238631]	A_44_P286311	0.00730222	up	1.22879	Rn.45323
		DRABYC11 Rat DRG Library Rattus norvegicus cDNA clone DRABYC11 5', mRNA sequence [BG665097]	A_44_P771831	0.0187575	down	1.21935	Rn.212219
Lyk5	protein kinase LYK5	Rattus norvegicus protein kinase LYK5 (Lyk5), mRNA [NM_182820]	A_43_P10545	0.0398235	down	1.28082	Rn.11563
			A_44_P452570	0.0029334	down	1.18792
		Rattus norvegicus cDNA clone IMAGE:7319814, with apparent retained intron. [BC087636]	A_44_P577250	0.0348543	down	1.3865	Rn.17764
		Rattus norvegicus similar to 2810432O22Rik protein (LOC289344), mRNA [XM_223026]	A_44_P389149	0.0356495	up	1.09064
		AI010885 EST205336 Normalized rat muscle, Bento Soares Rattus sp. cDNA clone RMUAT80 3' end, mRNA sequence [AI010885]	A_44_P207561	0.00358741	up	1.25065	Rn.25364
		AI144963 UI-R-BT0-po-a-07-0-UI.s1 UI-R-BT0 Rattus norvegicus cDNA clone UI-R-BT0-po-a-07-0-UI 3', mRNA sequence [AI144963]	A_44_P479809	0.0121013	down	1.42185	Rn.94652
Cpa3	carboxypeptidase A3, mast cell"		A_43_P15942	0.0112666	up	1.35196	chr2:105385577-105385518
Cc2d1b	coiled-coil and C2 domain containing 1B	Rattus norvegicus coiled-coil and C2 domain containing 1B, mRNA (cDNA clone IMAGE:7306876), complete cds. [BC089922]	A_44_P221287	0.00850421	down	1.35752	Rn.3265
		AI045047 UI-R-C1-kf-f-05-0-UI.s1 UI-R-C1 Rattus norvegicus cDNA clone UI-R-C1-kf-f-05-0-UI 3', mRNA sequence [AI045047]	A_44_P287661	0.043443	up	1.31865	Rn.137424
RGD1311659	similar to Proteasome subunit alpha type 7-like	Rattus norvegicus similar to Proteasome subunit alpha type 7-like (RGD1311659), mRNA [NM_001108884]	A_44_P548481	0.0177316	up	1.21625	Rn.218593
		AI178160 EST221825 Normalized rat placenta, Bento Soares Rattus sp. cDNA clone RPLCM96 3' end, mRNA sequence [AI178160]	A_44_P509711	0.0370326	up	1.08471	Rn.33782
Gtf2i	general transcription factor II I	Rattus norvegicus general transcription factor II I (Gtf2i), mRNA [NM_001001512]	A_44_P402584	0.00318923	down	1.30373	Rn.27575
Iars	isoleucyl-tRNA synthetase	Rattus norvegicus isoleucyl-tRNA synthetase (Iars), mRNA [NM_001100572]	A_44_P607062	0.0175862	down	1.12049	Rn.61745
		EST208026 Normalized rat spleen, Bento Soares Rattus sp. cDNA clone RSPBJ85 3' end, mRNA sequence [AI013351]	A_44_P800492	0.0103671	up	1.09814	Rn.115478
Slc22a25	solute carrier family 22, member 25"		A_43_P13334	0.0353917	up	1.16911	chr1:211122919-211122860
		Rattus norvegicus similar to putative pheromone receptor (LOC305109), mRNA [XM_223134]	A_44_P487379	0.00450235	down	1.22458
Procr	protein C receptor, endothelial"		A_44_P541397	0.0355774	up	1.20206	chr3:146272259-146272318
RGD1566399	similar to MYST histone acetyltransferase monocytic leukemia 4	PREDICTED: Rattus norvegicus similar to MYST histone acetyltransferase monocytic leukemia 4 (predicted) (RGD1566399_predicted), mRNA [XR_008228]	A_44_P863259	0.0303331	down	1.45479	Rn.86258
		UI-R-A1-en-d-06-0-UI.s1 UI-R-A1 Rattus norvegicus cDNA clone UI-R-A1-en-d-06-0-UI 3', mRNA sequence [AA925164]	A_44_P263334	0.0308461	up	1.12049	Rn.131851
			A_44_P791286	0.0411718	up	1.36705
			A_44_P478263	0.0480478	up	1.1781
Hif1an	hypoxia-inducible factor 1, alpha subunit inhibitor"		A_44_P274316	0.0125915	down	1.12048	chr1:249613858-249613917
Dusp21	dual specificity phosphatase 21	Rattus norvegicus dual specificity phosphatase 21 (Dusp21), mRNA [NM_001106971]	A_44_P171090	0.0203624	up	1.23153	Rn.218599
		Q5TRG3_ANOGA (Q5TRG3) ENSANGP00000029435, partial (23%) [TC596585]	A_44_P606969	0.00660528	down	1.72168
Frk	fyn-related kinase	Rattus norvegicus fyn-related kinase (Frk), mRNA [NM_024368]	A_43_P15389	0.0133673	down	1.22662	Rn.10556
		AI137378 UI-R-C2p-og-f-02-0-UI.s1 UI-R-C2p Rattus norvegicus cDNA clone UI-R-C2p-og-f-02-0-UI 3', mRNA sequence [AI137378]	A_44_P1002407	0.0184968	down	1.34206	Rn.166773
Amotl2	angiomotin like 2	Rattus norvegicus angiomotin like 2 (Amotl2), mRNA [NM_031717]	A_43_P18504	0.0320207	up	1.66605	Rn.198209
RGD1310784	similar to RIKEN cDNA 2810433K01	Rattus norvegicus similar to RIKEN cDNA 2810433K01 (RGD1310784), mRNA [NM_001106134]	A_44_P1010816	0.031915	down	1.33742	Rn.106906
Rgs18	regulator of G-protein signaling 18	Rattus norvegicus regulator of G-protein signaling 18 (Rgs18), mRNA [NM_001047084]	A_44_P389132	0.0180399	up	1.26843	Rn.202353
Taar7a	trace amine-associated receptor 7a	Rattus norvegicus trace amine-associated receptor 7a (Taar7a), mRNA [NM_175585]	A_44_P365259	0.0303061	up	1.55044	Rn.138140
			A_44_P840348	0.00627785	down	2.17963
			A_44_P513413	0.0414525	up	1.45635
LOC680033	similar to chromosome 6 open reading frame 106 isoform a	PREDICTED: Rattus norvegicus similar to chromosome 6 open reading frame 106 isoform a (LOC680033), mRNA [XR_005622]	A_44_P307033	0.03333	down	1.07395	Rn.196941
Htr3b	5-hydroxytryptamine (serotonin) receptor 3b	Rattus norvegicus 5-hydroxytryptamine (serotonin) receptor 3b (Htr3b), mRNA [NM_022189]	A_44_P478850	0.0385161	down	1.07709	Rn.87106
Slc34a3	solute carrier family 34 (sodium phosphate), member 3"		A_44_P998384	0.0375855	up	1.45292	chr3:3393708-3393649
LOC302022	similar to nidogen 2 protein	Rattus norvegicus similar to nidogen 2 protein (LOC302022), mRNA [NM_001127530]	A_43_P17131	0.0318588	down	1.74458	Rn.13869
			A_44_P932272	0.0438364	down	2.30741
		AGENCOURT_17840723 NIH_MGC_238 Rattus norvegicus cDNA clone IMAGE:7133251 5', mRNA sequence [CK595892]	A_44_P872496	0.0171667	up	1.07434	Rn.215026
Aurka	aurora kinase A	Rattus norvegicus aurora kinase A (Aurka), mRNA [NM_153296]	A_44_P400158	0.0123864	up	1.18506	Rn.161874
Zfp40	zinc finger protein 40	Rattus norvegicus similar to zinc finger protein (LOC292489), mRNA [XM_218128]	A_44_P184907	0.0383452	down	1.41125	Rn.198487
LOC680976	similar to Williams-Beuren syndrome critical region 18	PREDICTED: Rattus norvegicus similar to Williams-Beuren syndrome critical region 18 (LOC680976), mRNA [XM_001059772]	A_44_P782553	0.022412	up	1.35367
Smg6	Smg-6 homolog, nonsense mediated mRNA decay factor (C. elegans)"		A_44_P530265	0.0263509	up	2.19202	chr10:62247772-62248134
		AA944253 EST199752 Normalized rat embryo, Bento Soares Rattus sp. cDNA clone REMAE27 3' end, mRNA sequence [AA944253]	A_44_P284954	0.031112	down	1.60057	Rn.7704
		AI011686 EST206137 Normalized rat ovary, Bento Soares Rattus sp. cDNA clone ROVAY26 3' end, mRNA sequence [AI011686]	A_44_P273097	0.0140306	up	1.16708	Rn.33325
Fgf9	fibroblast growth factor 9	Rattus norvegicus fibroblast growth factor 9 (Fgf9), mRNA [NM_012952]	A_44_P486914	0.043184	up	1.3895	Rn.25174
		AI511304 UI-R-C3-sv-f-03-0-UI.s1 UI-R-C3 Rattus norvegicus cDNA clone UI-R-C3-sv-f-03-0-UI 3', mRNA sequence [AI511304]	A_44_P148748	0.0381057	up	1.71218	Rn.56373
		BQ200023 UI-R-EA0-clm-c-08-0-UI.s1 UI-R-EA0 Rattus norvegicus cDNA clone UI-R-EA0-clm-c-08-0-UI 3', mRNA sequence [BQ200023]	A_44_P148121	0.0371977	up	1.3493	Rn.112600
LOC689823	similar to RAD21 homolog	PREDICTED: Rattus norvegicus similar to RAD21 homolog (LOC689823), mRNA [XM_001072159]	A_44_P713894	0.0439869	up	1.13843	Rn.101016
		Q5NHT0_FRATT (Q5NHT0) Phenol hydroxylase , partial (5%) [TC588254]	A_44_P884221	0.0312981	down	1.16992
RT1-CE10	RT1 class I, CE10"		A_44_P389019	0.0137811	up	1.55391	chr20:3469045-3469104
		Q25LL7_MACFA (Q25LL7) Brain cDNA, clone: QflA-10409, partial (25%) [TC596778]	A_44_P684379	0.0336911	down	1.55239
		AI013310 EST207985 Normalized rat spleen, Bento Soares Rattus sp. cDNA clone RSPBJ35 3' end, mRNA sequence [AI013310]	A_44_P332370	0.04193	down	1.17737	Rn.162332
		Rattus norvegicus similar to DnaJ (Hsp40) homolog, subfamily C, member 1 (LOC291369), mRNA [XM_214522]	A_44_P248322	0.00729929	down	1.27577
Arpm1	actin related protein M1	Rattus norvegicus actin related protein M1 (Arpm1), mRNA [NM_001108942]	A_44_P222533	0.0308198	up	1.46499	Rn.106412
Mtfmt	mitochondrial methionyl-tRNA formyltransferase	Rattus norvegicus mitochondrial methionyl-tRNA formyltransferase (Mtfmt), nuclear gene encoding mitochondrial protein, mRNA [NM_001009697]	A_42_P456701	0.00153082	down	1.26894	Rn.34645
			A_44_P128848	0.0207234	up	1.48536
			A_44_P916210	0.0238247	down	2.5587
		AA996908 UI-R-C0-hj-e-06-0-UI.s1 UI-R-C0 Rattus norvegicus cDNA clone UI-R-C0-hj-e-06-0-UI 3', mRNA sequence [AA996908]	A_44_P256967	0.0326137	down	1.24354	Rn.4225
M6pr	mannose-6-phosphate receptor, cation dependent"		A_42_P766292	0.00403485	down	1.25382	chr4:158735939-158735998
		AA942767 EST198266 Normalized rat brain, Bento Soares Rattus sp. cDNA clone RBRAA76 3' end, mRNA sequence [AA942767]	A_42_P635377	0.0315069	down	1.72731	Rn.8243
		BF550737 UI-R-C0-jk-c-04-0-UI.r1 UI-R-C0 Rattus norvegicus cDNA clone UI-R-C0-jk-c-04-0-UI 5', mRNA sequence [BF550737]	A_44_P151075	0.0497939	down	1.32062	Rn.220722
Stfa3	stefin A3	UI-R-DD0-bzx-g-05-0-UI.s1 UI-R-DD0 Rattus norvegicus cDNA clone UI-R-DD0-bzx-g-05-0-UI 3', mRNA sequence [BI282513]	A_44_P836100	0.00393949	up	1.23869	Rn.78016
Nr6a1	nuclear receptor subfamily 6, group A, member 1"		A_44_P492255	0.0188848	up	1.36802	chr3:18536540-18536481
Mfn2	mitofusin 2	Mitofusin-2 (EC 3.6.5.-) (Transmembrane GTPase MFN2) (Mitochondrial transmembrane GTPase FZO1A) (Protein HSG). [Source:UniProtKB/Swiss-Prot;Acc:Q8R500] [ENSRNOT00000055680]	A_44_P1029820	0.0424131	down	1.20512	Rn.8570
		AI011355 EST205806 Normalized rat ovary, Bento Soares Rattus sp. cDNA clone ROVAT76 3' end, mRNA sequence [AI011355]	A_44_P110660	0.0393389	up	1.49266	Rn.17706
		LOC501224 protein. [Source:UniProtKB/TrEMBL;Acc:Q0P5Q7] [ENSRNOT00000043791]	A_44_P433923	0.031935	down	1.1865	Rn.201315
Ggta1	glycoprotein, alpha-galactosyltransferase 1"		A_42_P786011	0.000841768	up	1.44483	chr3:14485174-14485115
Pdzd3	PDZ domain containing 3	PREDICTED: Rattus norvegicus similar to PDZ domain containing 2 (predicted) (RGD1559807_predicted), mRNA [XM_576397]	A_44_P976960	0.0125045	down	1.30271	Rn.54119
		Q6P1G8_MOUSE (Q6P1G8) TBC1 domain family, member 8, partial (8%) [TC635252]	A_44_P808244	0.0127787	down	1.59591
			A_44_P869559	0.0334725	down	1.77162
RGD1306105	similar to RIKEN cDNA 2610318G18	Rattus norvegicus similar to RIKEN cDNA 2610318G18 (RGD1306105), mRNA [NM_001108354]	A_44_P127749	0.00656562	down	1.22648	Rn.20251
Znf606	zinc finger protein 606	Zinc finger protein 13 (Fragment). [Source:UniProtKB/TrEMBL;Acc:P97669] [ENSRNOT00000025849]	A_44_P339900	0.0442187	up	1.19724	Rn.41659
		AW918229 EST349533 Rat gene index, normalized rat, norvegicus, Bento Soares Rattus norvegicus cDNA clone RGIEO12 5' end, mRNA sequence [AW918229]	A_44_P818671	0.04712	down	1.32359	Rn.165170
Wdr37	WD repeat domain 37	Rattus norvegicus WD repeat domain 37 (Wdr37), mRNA [NM_001107362]	A_44_P925784	0.00493953	down	1.17713	Rn.163358
Hic1	hypermethylated in cancer 1	Rattus norvegicus hypermethylated in cancer 1 (Hic1), mRNA [NM_001107021]	A_43_P21615	0.0261594	down	1.62684	Rn.11570
			A_44_P365676	0.0362482	up	1.86674
Supplementary Table S2-A: Differentially Expressed Genes in Young Injured Versus Young Control Iliac Arteries at 30 Minutes Post-Injury.
Listed are the 1751 total transcripts differentially expressed by 2 fold ( p<.05 with no multiple correction) in young Injured versus control iliac arteries at 30 minutes post injury (n=3 per group).
12
12

## Sheet: 30 min inj in old p05
GeneSymbol	GeneName	Description	ID	p-value	regulation	FCAbsolute	UniGeneID
Usp33	ubiquitin specific peptidase 33	phosphatidylinositol glycan anchor biosynthesis, class K [Source:RefSeq_peptide;Acc:NP_001011953] [ENSRNOT00000016022]	A_44_P473366	0.0474218	up	1.16386	Rn.25188
		AI104456 EST213745 Normalized rat heart, Bento Soares Rattus sp. cDNA clone RHECD68 3' end, mRNA sequence [AI104456]	A_44_P477427	0.0285412	up	1.37338	Rn.21475
LOC691130	hypothetical protein LOC691130	PREDICTED: Rattus norvegicus hypothetical protein LOC691130 (LOC691130), mRNA [XM_001076936]	A_44_P393778	0.0429899	down	1.36347
RGD1308048	similar to HT014	PREDICTED: Rattus norvegicus similar to HT014 (predicted) (RGD1308048_predicted), mRNA [XM_216543]	A_44_P114729	0.0411507	down	1.09867	Rn.22682
		Rattus norvegicus similar to myeloid ecotropic viral integration site-1b (LOC305535), mRNA [XM_223643]	A_44_P382104	0.0310649	down	1.35446
Olr519	olfactory receptor 519	Rattus norvegicus olfactory receptor 519 (Olr519), mRNA [NM_001000318]	A_44_P318408	0.0391305	down	1.12726	Rn.142932
RGD1309744	similar to hypothetical protein FLJ20507	Rattus norvegicus similar to hypothetical protein FLJ20507 (RGD1309744), mRNA [NM_001100978]	A_44_P1011855	0.0203754	down	1.28378	Rn.19881
		BE115640 UI-R-BJ1-avy-c-05-0-UI.s1 UI-R-BJ1 Rattus norvegicus cDNA clone UI-R-BJ1-avy-c-05-0-UI 3', mRNA sequence [BE115640]	A_44_P329980	0.032676	down	1.36862	Rn.60475
		Q3C866_9CLOT (Q3C866) Helicase, C-terminal:DEAD/DEAH box helicase, N-terminal, partial (4%) [TC647139]	A_44_P684783	0.0464768	down	1.36895
Cadps2	Ca++-dependent secretion activator 2	PREDICTED: Rattus norvegicus similar to Ca2+-dependent activator for secretion protein 2 (predicted) (RGD1559440_predicted), mRNA [XM_231528]	A_44_P461489	0.00525191	up	1.0544	Rn.91746
		Q4SVA9_TETNG (Q4SVA9) Chromosome undetermined SCAF13769, whole genome shotgun sequence, partial (3%) [TC637720]	A_44_P701146	0.0414193	up	1.45753
Zc3hav1	zinc finger CCCH type, antiviral 1"		A_44_P271423	0.0241489	up	1.2233	chr4:65866750-65862585
Ece1	endothelin converting enzyme 1	Rattus norvegicus endothelin converting enzyme 1 (Ece1), mRNA [NM_053596]	A_44_P195356	0.00763278	down	1.07397	Rn.7000
Otud7b	OTU domain containing 7B	Rattus norvegicus OTU domain containing 7B (Otud7b), mRNA [NM_001107697]	A_44_P461763	0.00715075	up	1.0728	Rn.199225
Far1	fatty acyl CoA reductase 1	Rattus norvegicus fatty acyl CoA reductase 1 (Far1), mRNA [NM_001011933]	A_44_P1050889	0.0277572	up	2.04008	Rn.211975
		Rattus norvegicus hypothetical LOC314716 (LOC314716), mRNA [XM_235046]	A_44_P391892	0.0491918	up	1.23441
Ncoa1	nuclear receptor coactivator 1	Rattus norvegicus nuclear receptor coactivator 1 (Ncoa1), mRNA [XM_233944]	A_44_P996204	0.00604622	up	1.26603
		AI556315 UI-R-C2p-rk-h-02-0-UI.s1 UI-R-C2p Rattus norvegicus cDNA clone UI-R-C2p-rk-h-02-0-UI 3', mRNA sequence [AI556315]	A_44_P489208	0.00963872	down	1.72572	Rn.18843
		Q6DHL6_BRARE (Q6DHL6) Zgc:92237, partial (20%) [TC608427]	A_44_P855500	0.0156372	up	1.09781
Cyp4v3	cytochrome P450, family 4, subfamily v, polypeptide 3"		A_43_P15735	0.00447589	up	1.18046	chr16:50234386-50234443
		astrotactin 2 Gene [Source:MGI (curated);Acc:Astn2-001] [ENSRNOT00000021834]	A_44_P466645	0.0282376	up	1.3625
Vamp7	vesicle-associated membrane protein 7	Rattus norvegicus vesicle-associated membrane protein 7 (Vamp7), mRNA [NM_053531]	A_43_P12839	0.0368936	down	1.14201	Rn.34151
		BF542793 UI-R-C3-sr-e-03-0-UI.r1 UI-R-C3 Rattus norvegicus cDNA clone UI-R-C3-sr-e-03-0-UI 5', mRNA sequence [BF542793]	A_44_P521252	0.0153419	up	1.44965	Rn.22813
Fcnb	ficolin B	Rattus norvegicus ficolin B (Fcnb), mRNA [NM_053634]	A_42_P527724	0.0173071	up	1.6699	Rn.48281
		Rattus norvegicus similar to Kelch-like 1 protein (LOC290427), mRNA [XM_224435]	A_44_P201417	0.0456543	up	1.30811
		UI-R-FS1-cqk-l-13-0-UI.s1 UI-R-FS1 Rattus norvegicus cDNA clone UI-R-FS1-cqk-l-13-0-UI 3', mRNA sequence [CA507512]	A_44_P277457	0.0111794	up	1.10534	Rn.9217
		BF282153 EST446744 Rat Gene Index, normalized rat, Rattus norvegicus cDNA Rattus norvegicus cDNA clone RGIDC87 3' sequence, mRNA sequence [BF282153]	A_44_P267908	0.037631	down	1.16396	Rn.16668
Slc28a2	solute carrier family 28 (sodium-coupled nucleoside transporter), member 2"		A_44_P1024721	0.0104356	up	1.92546	chr3:109350696-109350637
		NM_001026851 C41C4.10 {Caenorhabditis elegans} (exp=-1; wgp=0; cg=0), partial (5%) [TC610464]	A_44_P946460	0.0436496	down	1.14336
		BF542741 UI-R-C3-so-h-10-0-UI.r1 UI-R-C3 Rattus norvegicus cDNA clone UI-R-C3-so-h-10-0-UI 5', mRNA sequence [BF542741]	A_44_P525969	0.0124432	up	1.39073	Rn.164228
		BF411321 UI-R-CN0-bmj-a-09-0-UI.s1 UI-R-CN0 Rattus norvegicus cDNA clone UI-R-CN0-bmj-a-09-0-UI 3', mRNA sequence [BF411321]	A_44_P298902	0.0354624	down	1.90652	Rn.45630
		Rattus norvegicus similar to heterogeneous nuclear ribonucleoprotein D-like; A+U-rich element RNA binding factor (LOC305178), mRNA [XM_223190]	A_44_P325962	0.00890261	down	1.54277
Sdc4	syndecan 4	Rattus norvegicus syndecan 4 (Sdc4), mRNA [NM_012649]	A_42_P687186	0.033365	down	1.32004	Rn.2029
Olr1016	olfactory receptor 1016	Rattus norvegicus olfactory receptor 1016 (Olr1016), mRNA [NM_001000070]	A_44_P313618	0.012116	up	1.11022	Rn.143362
Fat2	FAT tumor suppressor homolog 2 (Drosophila)	Rattus norvegicus FAT tumor suppressor homolog 2 (Drosophila) (Fat2), mRNA [NM_022954]	A_42_P550241	0.00202205	down	1.10428	Rn.137161
		CB546198 AMGNNUC:NRDG1-00118-G3-A nrdg1 (10855) Rattus norvegicus cDNA clone nrdg1-00118-g3 5', mRNA sequence [CB546198]	A_44_P166790	0.0172863	down	1.17169	Rn.48099
		RVL19102 Wackym-Soares normalized rat vestibular cDNA library Rattus norvegicus cDNA 5', mRNA sequence [DV726741]	A_44_P655126	0.0489138	up	1.13637	Rn.208937
Hoxa2	homeo box A2	Rattus norvegicus homeo box A2 (Hoxa2), mRNA [NM_012581]	A_44_P1010087	0.0132764	down	1.26565	Rn.91077
Gmnn	geminin	Rattus norvegicus geminin (Gmnn), mRNA [NM_001106112]	A_44_P265058	0.0137846	up	1.12233	Rn.15438
Tff2	trefoil factor 2	Rattus norvegicus trefoil factor 2 (Tff2), mRNA [NM_053844]	A_43_P12956	0.0493603	up	1.26199	Rn.34367
Cdc14a	CDC14 cell division cycle 14 homolog A (S. cerevisiae)	Rattus norvegicus CDC14 cell division cycle 14 homolog A (S. cerevisiae) (Cdc14a), transcript variant 1, mRNA [NM_001134856]	A_44_P917844	0.0295263	down	1.21981	Rn.147123
		Rattus norvegicus similar to RIKEN cDNA 4933431D05 (LOC360995), mRNA [XM_341269]	A_44_P527409	0.0229541	up	1.3883
		BQ209483 UI-R-EP0-cnx-j-22-0-UI.s1 UI-R-EP0 Rattus norvegicus cDNA clone UI-R-EP0-cnx-j-22-0-UI 3', mRNA sequence [BQ209483]	A_44_P544159	0.0333236	up	1.13858	Rn.98258
		BE108818 UI-R-BS1-ayy-g-05-0-UI.s1 UI-R-BS1 Rattus norvegicus cDNA clone UI-R-BS1-ayy-g-05-0-UI 3', mRNA sequence [BE108818]	A_44_P124940	0.0407366	up	1.21702	Rn.164786
		BI285643 UI-R-DD0-bzv-d-07-0-UI.s1 UI-R-DD0 Rattus norvegicus cDNA clone UI-R-DD0-bzv-d-07-0-UI 3', mRNA sequence [BI285643]	A_44_P422944	0.0286831	down	1.04231	Rn.9283
LOC501126	similar to hypothetical protein MGC26733	Rattus norvegicus similar to hypothetical protein MGC26733, mRNA (cDNA clone IMAGE:7134858), complete cds. [BC083640]	A_44_P908591	0.0432528	up	1.22745	Rn.18131
		CB606456 AMGNNUC:200125894A-SEQ RDS RAT (13984) Rattus norvegicus cDNA clone asg 1-f12, mRNA sequence [CB606456]	A_44_P164422	0.0236028	up	1.1794	Rn.119611
Dcn	decorin	Rattus norvegicus decorin (Dcn), mRNA [NM_024129]	A_42_P647599	0.0312427	up	1.13592	Rn.106103
Acacb	acetyl-Coenzyme A carboxylase beta	Rattus norvegicus acetyl-Coenzyme A carboxylase beta (Acacb), mRNA [NM_053922]	A_44_P404853	0.025186	down	1.14858	Rn.162151
Slc14a2	solute carrier family 14 (urea transporter), member 2"		A_44_P315895	0.0163628	up	1.18204	chr18:75109897-75109838
		AI044804 UI-R-C1-ki-b-01-0-UI.s1 UI-R-C1 Rattus norvegicus cDNA clone UI-R-C1-ki-b-01-0-UI 3', mRNA sequence [AI044804]	A_44_P231135	0.0369312	up	1.45672	Rn.216582
Sp110	SP110 nuclear body protein	Rattus norvegicus SP110 nuclear body protein (Sp110), mRNA [NM_001034137]	A_43_P19238	0.00554002	down	1.13018	Rn.6459
Trdmt1	tRNA aspartic acid methyltransferase 1	Rattus norvegicus tRNA aspartic acid methyltransferase 1 (Trdmt1), mRNA [NM_001031643]	A_44_P996392	0.0303232	up	1.3055	Rn.115
		AI232043 EST228731 Normalized rat kidney, Bento Soares Rattus sp. cDNA clone RKIBW13 3' end, mRNA sequence [AI232043]	A_44_P179704	0.0306227	up	1.48337	Rn.3334
			A_44_P823844	0.015149	up	1.1324
Sycp1	synaptonemal complex protein 1	Rattus norvegicus synaptonemal complex protein 1 (Sycp1), mRNA [NM_012810]	A_43_P11573	0.0125093	up	1.31871	Rn.10420
		AW251358 UI-R-BJ0-adh-b-12-0-UI.s1 UI-R-BJ0 Rattus norvegicus cDNA clone UI-R-BJ0-adh-b-12-0-UI 3', mRNA sequence [AW251358]	A_44_P237005	0.0177908	up	1.5701	Rn.7145
Hdac4	histone deacetylase 4	Histone deacetylase 4 (HD4). [Source:UniProtKB/Swiss-Prot;Acc:Q99P99] [ENSRNOT00000027622]	A_42_P694679	0.0362126	up	1.36667	Rn.23483
		RVL1597 Wackym-Soares normalized rat vestibular cDNA library Rattus norvegicus cDNA 5', mRNA sequence [CX570444]	A_44_P343517	0.0293489	down	1.11062	Rn.199173
		UI-R-DQ1-clt-m-13-0-UI.s1 UI-R-DQ1 Rattus norvegicus cDNA clone UI-R-DQ1-clt-m-13-0-UI 3', mRNA sequence [BQ201188]	A_44_P401217	0.0409232	up	1.11295	Rn.178206
Yme1l1	YME1-like 1 (S. cerevisiae)	Rattus norvegicus YME1-like 1 (S. cerevisiae) (Yme1l1), nuclear gene encoding mitochondrial protein, mRNA [NM_053682]	A_44_P278688	0.000303077	up	1.19733	Rn.8153
		BM390841 UI-R-CN1-cjo-n-04-0-UI.s1 UI-R-CN1 Rattus norvegicus cDNA clone UI-R-CN1-cjo-n-04-0-UI 3', mRNA sequence [BM390841]	A_44_P287182	0.0478609	up	1.21228	Rn.1772
			A_44_P557744	0.0387231	down	1.2698
			A_44_P670167	0.0202433	up	1.18752
Col14a1	collagen, type XIV, alpha 1"		A_44_P171271	0.0181876	up	1.24278	chr7:91941554-91941613
RGD1563508	similar to PI-3-kinase-related kinase SMG-1 isoform 2	Rattus norvegicus mRNA for CSG24, partial cds. [AB190510]	A_44_P719742	0.018016	up	1.14544	Rn.203188
Slpi	secretory leukocyte peptidase inhibitor	Rattus norvegicus secretory leukocyte peptidase inhibitor (Slpi), mRNA [NM_053372]	A_44_P372261	0.0468157	up	1.99667	Rn.18560
LOC691504	similar to Zinc finger protein ZFPM1 (Zinc finger protein multitype 1) (Friend of GATA protein 1) (Friend of GATA-1) (FOG-1)	PREDICTED: Rattus norvegicus similar to Zinc finger protein ZFPM1 (Zinc finger protein multitype 1) (Friend of GATA protein 1) (Friend of GATA-1) (FOG-1) (LOC691504), mRNA [XR_007127]	A_44_P297659	0.0313689	up	1.19513	Rn.160024
Hoxd9	homeo box D9	PREDICTED: Rattus norvegicus similar to Homeobox protein Hox-D8 (Hox-4.3) (Hox-5.4) (LOC688999), mRNA [XM_001069122]	A_44_P436218	0.0278045	down	1.46327	Rn.13330
			A_44_P944159	0.0209379	up	1.74236
Nfat5	nuclear factor of activated T-cells 5	Rattus norvegicus nuclear factor of activated T-cells 5 (Nfat5), mRNA [NM_001107425]	A_44_P927671	0.0129362	down	1.15694	Rn.22934
Olr1694	olfactory receptor 1694	Rattus norvegicus olfactory receptor 1694 (Olr1694), mRNA [NM_001001110]	A_44_P146727	0.00436656	up	1.10097	Rn.142683
			A_44_P135554	0.042762	down	1.0518
Olr532	olfactory receptor 532	Rattus norvegicus olfactory receptor 532 (Olr532), mRNA [NM_001000563]	A_44_P524795	0.0117669	up	1.08679	Rn.142924
		AI230766 EST227461 Normalized rat embryo, Bento Soares Rattus sp. cDNA clone REMDA96 3' end, mRNA sequence [AI230766]	A_44_P504764	0.0198991	up	1.233	Rn.23137
		Rattus norvegicus chromosome X, 4 clones, strain BN/SsNHsdMCW RNOR03335871, whole genome shotgun sequence [AABR03126261]	A_44_P244428	0.00716144	up	1.93285
Ripk5	receptor interacting protein kinase 5	Rattus norvegicus receptor interacting protein kinase 5 (Ripk5), mRNA [NM_199463]	A_44_P472761	0.00330047	up	1.14501	Rn.32539
		AW524454 UI-R-BO0-ahx-f-03-0-UI.s1 UI-R-BO0 Rattus norvegicus cDNA clone UI-R-BO0-ahx-f-03-0-UI 3', mRNA sequence [AW524454]	A_44_P498381	0.0319565	up	1.26761	Rn.202726
Guca2b	guanylate cyclase activator 2b (retina)	Rattus norvegicus guanylate cyclase activator 2b (retina) (Guca2b), mRNA [NM_022284]	A_43_P15387	0.0418712	down	1.24589	Rn.97593
Pgk2	phosphoglycerate kinase 2	Rattus norvegicus phosphoglycerate kinase 2 (Pgk2), mRNA [NM_001012130]	A_44_P263049	0.0394934	up	1.42932	Rn.50944
Ifna1	interferon-alpha 1	Rattus norvegicus interferon-alpha 1 (Ifna1), mRNA [NM_001014786]	A_44_P349089	0.0199655	up	1.07032	Rn.196548
			A_44_P628117	0.0356795	down	1.04457
		UI-R-FS0-crv-b-09-0-UI.s1 UI-R-FS0 Rattus norvegicus cDNA clone UI-R-FS0-crv-b-09-0-UI 3', mRNA sequence [CB328525]	A_44_P214188	0.0309359	down	1.41162	Rn.203084
Mxd3	Max dimerization protein 3	Rattus norvegicus Max dimerization protein 3 (Mxd3), mRNA [NM_145773]	A_44_P468193	0.0016167	up	1.28775	Rn.10214
Tmem39a	transmembrane protein 39a	Rattus norvegicus transmembrane protein 39a (Tmem39a), mRNA [NM_001013865]	A_43_P18674	0.0169746	up	1.15596	Rn.13663
Lnp	limb and neural patterns	lunapark [Source:RefSeq_peptide;Acc:NP_001070897] [ENSRNOT00000002163]	A_44_P403139	0.0148356	up	1.29041	Rn.50581
		AI072877 UI-R-Y0-mc-b-03-0-UI.s1 UI-R-Y0 Rattus norvegicus cDNA clone UI-R-Y0-mc-b-03-0-UI 3', mRNA sequence [AI072877]	A_44_P280037	0.0402039	up	1.1626	Rn.63749
			A_44_P352016	0.00412694	up	1.05612
Sec23a	Sec23 homolog A (S. cerevisiae)	Rattus norvegicus Sec23 homolog A (S. cerevisiae) (Sec23a), mRNA [NM_001105732]	A_44_P103215	0.0135849	up	1.13276	Rn.203115
			A_44_P914680	0.0408777	up	1.5299
Cyp26b1	cytochrome P450, family 26, subfamily b, polypeptide 1"		A_42_P693964	0.03655	down	3.66979	chr4:118735373-118735314
Rpl31	ribosomal protein L31	Rattus norvegicus ribosomal protein L31 (Rpl31), mRNA [NM_022506]	A_44_P229490	0.00640738	down	1.18338	Rn.1101
		UI-R-CA0-bhw-d-01-0-UI.s1 UI-R-CA0 Rattus norvegicus cDNA clone UI-R-CA0-bhw-d-01-0-UI 3', mRNA sequence [BF402083]	A_44_P583166	0.0234649	up	1.27747	Rn.173178
			A_44_P387049	0.0226607	down	1.17755
			A_44_P640923	0.00489122	up	1.15025
Vsig2	V-set and immunoglobulin domain containing 2	Rattus norvegicus V-set and immunoglobulin domain containing 2 (Vsig2), mRNA [NM_001106812]	A_44_P220533	0.0105122	up	1.08416	Rn.218717
Gfra3	GDNF family receptor alpha 3	Rattus norvegicus GDNF family receptor alpha 3 (Gfra3), mRNA [NM_053398]	A_42_P818323	0.0411823	up	1.30644	Rn.15499
Dgkk	diacylglycerol kinase kappa	PREDICTED: Rattus norvegicus similar to Hypothetical protein C130007D14 (predicted) (RGD1561510_predicted), mRNA [XM_001064508]	A_44_P128687	0.0182117	down	1.25926
Ppp1r14d	protein phosphatase 1, regulatory (inhibitor) subunit 14D"		A_44_P327882	0.0481992	up	1.16715	chr3:105731810-105731549
Lrrc26	leucine rich repeat containing 26	Rattus norvegicus leucine rich repeat containing 26 (Lrrc26), mRNA [NM_001014053]	A_44_P111843	0.0483923	up	1.1349	Rn.154622
		O49946_SOLTU (O49946) Extensin-like protein (Fragment), partial (7%) [TC601235]	A_44_P777296	0.00276263	up	1.07246
Pklr	pyruvate kinase, liver and RBC"		A_44_P278701	0.00379446	up	1.17249	chr2:181221375-181221434
			A_44_P316323	0.048652	up	1.11339
F10	coagulation factor X	Rattus norvegicus coagulation factor X (F10), mRNA [NM_017143]	A_42_P504653	0.0253369	up	1.21998	Rn.21393
Bat4	HLA-B associated transcript 4	Rattus norvegicus HLA-B associated transcript 4 (Bat4), mRNA [NM_001034157]	A_44_P381781	0.0352604	up	1.47617	Rn.203143
Nppb	natriuretic peptide precursor B	EST188995 Normalized rat heart, Bento Soares Rattus sp. cDNA clone RHEAB76 3' end, mRNA sequence [AA799498]	A_44_P411757	0.040416	up	1.13009	Rn.3835
LOC685226	similar to spermatogenesis associated glutamate (E)-rich protein 4d	PREDICTED: Rattus norvegicus similar to spermatogenesis associated glutamate (E)-rich protein 4b (LOC685617), mRNA [XM_001064543]	A_44_P314146	0.0179381	down	1.12707
B4galt1	UDP-Gal:betaGlcNAc beta 1,4- galactosyltransferase, polypeptide 1"		A_42_P773945	0.0427812	up	1.13266	chr5:58197379-58197320
			A_44_P747073	0.0395414	down	1.63004
		BE109603 UI-R-BJ1-avq-a-09-0-UI.s1 UI-R-BJ1 Rattus norvegicus cDNA clone UI-R-BJ1-avq-a-09-0-UI 3', mRNA sequence [BE109603]	A_44_P336626	0.0180758	up	1.17514	Rn.21800
Tff3	trefoil factor 3, intestinal"		A_43_P11676	0.0272268	up	1.25941	chr20:009469962-009469906
RGD1563581	similar to S100 calcium binding protein A11 (calizzarin)	PREDICTED: Rattus norvegicus similar to S100 calcium binding protein A11 (calizzarin) (predicted) (RGD1563581_predicted), mRNA [XM_225088]	A_44_P262690	0.00128427	up	1.10865	Rn.155044
		Rattus norvegicus similar to Hypothetical protein 6720416P20 (LOC363030), mRNA [XM_343361]	A_44_P243770	0.00988992	up	1.627
Rabepk	Rab9 effector protein with kelch motifs	Rattus norvegicus Rab9 effector protein with kelch motifs (Rabepk), mRNA [NM_001024871]	A_44_P536724	0.0312353	down	1.12103	Rn.39139
Art5	ADP-ribosyltransferase 5	Rattus norvegicus ADP-ribosyltransferase 5 (Art5), mRNA [NM_001013039]	A_44_P407362	0.0152227	up	1.07379	Rn.19845
Cxcl12	chemokine (C-X-C motif) ligand 12 (stromal cell-derived factor 1)	Rattus norvegicus chemokine (C-X-C motif) ligand 12 (stromal cell-derived factor 1) (Cxcl12), transcript variant 1, mRNA [NM_022177]	A_44_P1034439	0.00490739	up	1.73018	Rn.54439
		AA924736 UI-R-A1-ed-g-02-0-UI.s1 UI-R-A1 Rattus norvegicus cDNA clone UI-R-A1-ed-g-02-0-UI 3' similar to gi [AA924736]	A_44_P487950	0.00929614	down	1.05732
Tmcc3	transmembrane and coiled-coil domain family 3	Rattus norvegicus transmembrane and coiled-coil domain family 3 (Tmcc3), mRNA [NM_001108084]	A_44_P241781	0.0138788	up	1.13203	Rn.19106
		UI-R-C2-nh-g-09-0-UI.s1 UI-R-C2 Rattus norvegicus cDNA clone UI-R-C2-nh-g-09-0-UI 3', mRNA sequence [AI071866]	A_42_P737455	0.00787773	up	1.46071	Rn.166480
		Rattus norvegicus similar to Spindlin-like protein 2 (SPIN-2) (LOC307315), mRNA [XM_225779]	A_44_P366028	0.0408767	up	1.13038
		Q6AY36_RAT (Q6AY36) Coronin, actin binding protein 2A (Predicted), complete [TC576606]	A_44_P852754	0.0402276	up	1.20626
Fbln1	fibulin 1	Rattus norvegicus fibulin 1 (Fbln1), mRNA [NM_001127547]	A_44_P690171	8.16677e-07	up	1.0852	Rn.9375
Crb3	crumbs homolog 3 (Drosophila)	Rattus norvegicus crumbs homolog 3 (Drosophila) (Crb3), mRNA [NM_001025661]	A_44_P1043302	0.0123404	up	1.32167	Rn.14560
Ccdc76	coiled-coil domain containing 76	Rattus norvegicus coiled-coil domain containing 76 (Ccdc76), mRNA [NM_001033902]	A_44_P542672	0.0307215	up	1.21583	Rn.154930
		UI-R-CA0-bgr-a-01-0-UI.s1 UI-R-CA0 Rattus norvegicus cDNA clone UI-R-CA0-bgr-a-01-0-UI 3', mRNA sequence [BF394271]	A_44_P864079	0.00735806	up	1.11572	Rn.156234
Wnk1	WNK lysine deficient protein kinase 1	Rattus norvegicus WNK lysine deficient protein kinase 1 (Wnk1), mRNA [NM_053794]	A_44_P303651	0.0385384	down	1.34944	Rn.27409
		UI-R-BS2-ben-d-09-0-UI.s1 UI-R-BS2 Rattus norvegicus cDNA clone UI-R-BS2-ben-d-09-0-UI 3', mRNA sequence [BF398185]	A_44_P115623	0.000609046	down	1.37868	Rn.200081
		Rattus norvegicus similar to hypothetical protein D10Ertd438e (LOC294400), mRNA [XM_215387]	A_42_P476269	0.0202104	up	1.55069	Rn.23082
Smgb	neonatal submandibular gland protein B	Rattus norvegicus neonatal submandibular gland protein B (Smgb), mRNA [NM_080775]	A_44_P349169	0.00532039	up	1.16084	Rn.9925
Whsc2	Wolf-Hirschhorn syndrome candidate 2 (human)	Rattus norvegicus Wolf-Hirschhorn syndrome candidate 2 (human) (Whsc2), mRNA [NM_001008339]	A_42_P506826	0.0237906	up	1.35847	Rn.9138
Tlr2	toll-like receptor 2	Rattus norvegicus toll-like receptor 2 (Tlr2), mRNA [NM_198769]	A_43_P19763	0.026257	up	1.74583	Rn.46387
Gdf11	growth differentiation factor 11	PREDICTED: Rattus norvegicus growth differentiation factor 11 (Gdf11), mRNA [XM_343148]	A_44_P637299	0.0133205	up	1.36556	Rn.51292
		AI639155 rx00382s Rat mixed-tissue library Rattus norvegicus cDNA clone rx00382 3', mRNA sequence [AI639155]	A_44_P665937	0.012267	down	2.09038	Rn.96446
			A_44_P870442	0.0347423	up	1.42424
			A_44_P806046	0.04004	up	1.08251
			A_44_P560285	0.037316	up	1.47455
		BF396427 UI-R-BS2-bdy-a-07-0-UI.s1 UI-R-BS2 Rattus norvegicus cDNA clone UI-R-BS2-bdy-a-07-0-UI 3', mRNA sequence [BF396427]	A_44_P204980	0.0349198	up	1.16588	Rn.22817
Klhl26	kelch-like 26 (Drosophila)	Rattus norvegicus kelch-like 26 (Drosophila) (Klhl26), mRNA [NM_001106075]	A_44_P389261	0.0452341	down	1.10707	Rn.23695
Pou5f2	POU domain class 5, transcription factor 2"		A_44_P508286	0.019273	down	1.43659	chr2:5622030-5622089
		AI171167 EST217116 Normalized rat muscle, Bento Soares Rattus sp. cDNA clone RMUBH06 3' end, mRNA sequence [AI171167]	A_44_P369555	0.00342948	up	1.2337	Rn.19270
Ccl21b	chemokine (C-C motif) ligand 21b (serine)	Rattus norvegicus chemokine (C-C motif) ligand 21b (serine) (Ccl21b), mRNA [NM_001008513]	A_44_P178252	0.0150704	up	1.914	Rn.39658
Purg	purine-rich element binding protein G	PREDICTED: Rattus norvegicus purine-rich element binding protein G (predicted) (Purg_predicted), mRNA [XM_341448]	A_42_P722989	0.0472766	up	1.14273	Rn.88554
		AW918717 EST350021 Rat gene index, normalized rat, norvegicus, Bento Soares Rattus norvegicus cDNA clone RGIEX01 5' end, mRNA sequence [AW918717]	A_44_P612690	0.0163229	up	1.21045	Rn.203226
Def6	differentially expressed in FDCP 6 homolog (mouse)	PREDICTED: Rattus norvegicus differentially expressed in FDCP 6 (predicted) (Def6_predicted), mRNA [XM_228031]	A_44_P485337	0.0275749	up	1.72028	Rn.107036
		Q6CN85_KLULA (Q6CN85) Kluyveromyces lactis strain NRRL Y-1140 chromosome E of strain NRRL Y-1140 of Kluyveromyces lactis, partial (4%) [TC605849]	A_44_P670435	0.036778	down	1.80787
Atf5	activating transcription factor 5	Cyclic AMP-dependent transcription factor ATF-5 (Activating transcription factor 5) (Transcription factor ATFx). [Source:UniProtKB/Swiss-Prot;Acc:Q6P788] [ENSRNOT00000027260]	A_42_P665879	0.0159857	down	1.42588	Rn.195729
Ugt2b5	UDP glucuronosyltransferase 2 family, polypeptide B5"		A_44_P247784	0.00212386	down	1.03648	chr14:22348631-22348690
		UI-R-C1-lb-g-01-0-UI.r1 UI-R-C1 Rattus norvegicus cDNA clone UI-R-C1-lb-g-01-0-UI 5', mRNA sequence [BF558497]	A_44_P436181	0.049914	up	1.30068	Rn.19123
Lyz2	lysozyme 2	Rattus norvegicus lysozyme 2 (Lyz2), mRNA [NM_012771]	A_43_P10020	0.00186673	up	1.63942	Rn.2283
Tcp10b	t-complex protein 10b	Rattus norvegicus t-complex protein 10b (Tcp10b), mRNA [NM_001107461]	A_44_P304432	0.007342	up	1.41312	Rn.138402
		PREDICTED: Rattus norvegicus similar to deleted in malignant brain tumors 1 isoform a precursor (LOC691972), mRNA [XM_001080481]	A_44_P356320	0.0435743	up	1.21539
RGD1306001	similar to 2210021J22Rik protein	Rattus norvegicus similar to 2210021J22Rik protein (RGD1306001), mRNA [NM_001130696]	A_44_P535311	0.0263476	up	1.1446	Rn.3452
2010-09-02	septin 2	Rattus norvegicus septin 2 (Sept2), mRNA [NM_057148]	A_43_P13047	0.0343038	up	1.24594	Rn.98570
		Rattus norvegicus similar to Spindlin-like protein 2 (SPIN-2) (LOC301926), mRNA [XM_229422]	A_44_P485440	0.0147649	up	1.1136
Lrat	lecithin-retinol acyltransferase (phosphatidylcholine-retinol-O-acyltransferase)	Rattus norvegicus lecithin-retinol acyltransferase (phosphatidylcholine-retinol-O-acyltransferase) (Lrat), mRNA [NM_022280]	A_44_P491942	0.00659549	up	1.20287	Rn.137431
			A_44_P232095	0.031583	up	1.17964
		UI-R-DK0-cfi-h-08-0-UI.s1 UI-R-DK0 Rattus norvegicus cDNA clone UI-R-DK0-cfi-h-08-0-UI 3', mRNA sequence [BI289684]	A_44_P215974	0.0356425	up	1.19935	Rn.15292
		AI105643 351 neonatal 10 day cDNA Rattus norvegicus cDNA, mRNA sequence [AI105643]	A_44_P277775	0.0288454	up	1.45359	Rn.94023
		AI180212 EST223954 Normalized rat spleen, Bento Soares Rattus sp. cDNA clone RSPCR96 3' end, mRNA sequence [AI180212]	A_44_P376379	0.0129188	up	1.19425	Rn.17049
		UI-R-BO0-agq-e-05-0-UI.r1 UI-R-BO0 Rattus norvegicus cDNA clone UI-R-BO0-agq-e-05-0-UI 5', mRNA sequence [BF567567]	A_44_P780510	0.0299497	up	1.62723	Rn.206047
LOC303566	E2F1-inducible gene	Rattus norvegicus E2F1-inducible gene (LOC303566), mRNA [NM_001017988]	A_44_P383555	0.0346925	up	1.09265	Rn.46012
		Shultzomica04458 Rat lung airway and parenchyma cDNA libraries Rattus norvegicus cDNA clone Contig3944 5', mRNA sequence [CF111207]	A_43_P14965	0.0215644	down	1.41147	Rn.163791
		UI-R-BT0-pl-a-08-0-UI.s1 UI-R-BT0 Rattus norvegicus cDNA clone UI-R-BT0-pl-a-08-0-UI 3', mRNA sequence [AI144615]	A_44_P278066	0.00863524	up	1.03701	Rn.132538
LOC681336	similar to spermatogenesis associated glutamate (E)-rich protein 4d	PREDICTED: Rattus norvegicus similar to spermatogenesis associated glutamate (E)-rich protein 4d (LOC681336), mRNA [XM_001061313]	A_44_P145065	0.00861275	up	1.14867
		AI235325 EST231887 Normalized rat ovary, Bento Soares Rattus sp. cDNA clone ROVCQ36 3' end, mRNA sequence [AI235325]	A_44_P223766	0.011921	up	1.14499	Rn.11876
		BF389151 UI-R-BS2-bdl-d-06-0-UI.s1 UI-R-BS2 Rattus norvegicus cDNA clone UI-R-BS2-bdl-d-06-0-UI 3', mRNA sequence [BF389151]	A_44_P539704	0.00329453	up	1.18963	Rn.23854
		UI-R-C1-kn-g-02-0-UI.s1 UI-R-C1 Rattus norvegicus cDNA clone UI-R-C1-kn-g-02-0-UI 3', mRNA sequence [AI058357]	A_44_P942154	0.0486838	up	1.29211	Rn.199294
Gzmk	granzyme K	Rattus norvegicus granzyme K (Gzmk), mRNA [NM_017119]	A_42_P466283	0.0264268	up	2.53058	Rn.11190
		AW142332 EST292577 Normalized rat embryo, Bento Soares Rattus sp. cDNA clone RGICE84 5' end similar to unr protein with unknown function, mRNA sequence [AW142332]	A_44_P359920	0.00746346	up	1.33726	Rn.3562
		BI279854 UI-R-CU0s-cbr-g-01-0-UI.s1 UI-R-CU0s Rattus norvegicus cDNA clone UI-R-CU0s-cbr-g-01-0-UI 3', mRNA sequence [BI279854]	A_44_P444497	0.0102749	up	1.14479	Rn.9623
Gnb5	guanine nucleotide binding protein (G protein), beta 5"		A_43_P10098	0.0290223	down	1.26293	chr8:80170450-80170509
		AGENCOURT_26761098 NIH_MGC_255 Rattus norvegicus cDNA clone IMAGE:7318861 5', mRNA sequence [CO396530]	A_44_P555967	0.00769237	up	1.07781	Rn.1750
Heph	hephaestin	Rattus norvegicus hephaestin (Heph), mRNA [NM_133304]	A_44_P1051724	0.0461179	up	1.21201	Rn.43849
Stox2	storkhead box 2	Rattus norvegicus storkhead box 2 (Stox2), mRNA [NM_173107]	A_44_P133226	0.0393472	up	1.19614	Rn.61768
Elk4	ELK4, member of ETS oncogene family"		A_42_P458880	0.00191803	up	1.10266	chr13:44900839-44900898
		AI170685 EST216621 Normalized rat muscle, Bento Soares Rattus sp. cDNA clone RMUAZ92 3' end, mRNA sequence [AI170685]	A_44_P207577	0.00445735	down	1.76599	Rn.3904
		PREDICTED: Rattus norvegicus similar to exosome component 10 (LOC313707), mRNA [XR_007065]	A_44_P396382	0.0159083	up	1.26228	Rn.42519
		AW532911 UI-R-BU0-ang-f-01-0-UI.s1 UI-R-BU0 Rattus norvegicus cDNA clone UI-R-BU0-ang-f-01-0-UI 3', mRNA sequence [AW532911]	A_44_P207107	0.00855737	up	1.2778	Rn.3096
Phlda3	pleckstrin homology-like domain, family A, member 3"		A_44_P288291	0.00395026	down	1.14437	chr13:48790295-48790354
Daxx	death-domain associated protein	Rattus norvegicus death-domain associated protein (Daxx), mRNA [NM_080891]	A_44_P414615	0.0250659	up	1.17667	Rn.870
LOC311067	similar to proteasome 26S non-ATPase subunit 8	PREDICTED: Rattus norvegicus similar to proteasome 26S non-ATPase subunit 8 (LOC311067), mRNA [XR_005881]	A_44_P358818	0.0157392	up	1.12961	Rn.156821
Atp10d	ATPase, class V, type 10D"		A_44_P326717	0.00327224	up	1.11338	chr14:38344019-38343960
Slc2a4	solute carrier family 2 (facilitated glucose transporter), member 4"		A_44_P311360	0.0466148	down	1.29795	chr10:56792089-56790782
Usp29	ubiquitin specific peptidase 29	Rattus norvegicus ubiquitin specific peptidase 29 (Usp29), mRNA [NM_001108465]	A_44_P550567	0.0302213	up	1.29037	Rn.162413
		UI-R-DZ1-cnd-o-07-0-UI.s1 UI-R-DZ1 Rattus norvegicus cDNA clone UI-R-DZ1-cnd-o-07-0-UI 3', mRNA sequence [BQ200395]	A_44_P160754	0.00688309	up	1.13995	Rn.160261
		BF287568 EST452159 Rat Gene Index, normalized rat, Rattus norvegicus cDNA Rattus norvegicus cDNA clone RGIGH75 5' sequence, mRNA sequence [BF287568]	A_44_P706928	0.0467088	down	1.3081
		RVL5485 Wackym-Soares normalized rat vestibular cDNA library Rattus norvegicus cDNA 5', mRNA sequence [DV715726]	A_44_P796146	0.0202963	up	1.48085	Rn.199618
		BQ195582 UI-R-CN1-cmq-g-04-0-UI.s1 UI-R-CN1 Rattus norvegicus cDNA clone UI-R-CN1-cmq-g-04-0-UI 3', mRNA sequence [BQ195582]	A_44_P186687	0.0152019	up	1.40785	Rn.7002
			A_44_P947143	0.0212696	up	1.68874
Prl3d1	Prolactin family 3, subfamily d, member 1"		A_44_P529321	0.0379327	up	1.09666	chr17:44427589-44427530
		AI103325 EST212614 Normalized rat embryo, Bento Soares Rattus sp. cDNA clone REMCA66 3' end, mRNA sequence [AI103325]	A_44_P365012	0.0362199	up	1.15072	Rn.139095
		Rattus norvegicus similar to envelope (LOC364859), mRNA [XM_344678]	A_44_P123965	0.0289653	up	1.22527
Ppm1l	protein phosphatase 1 (formerly 2C)-like	Rattus norvegicus protein phosphatase 1 (formerly 2C)-like (Ppm1l), mRNA [NM_001107681]	A_44_P170939	0.0459262	down	1.03019	Rn.133275
Tspan11	tetraspanin 11	Rattus norvegicus tetraspanin 11 (Tspan11), mRNA [NM_001024262]	A_44_P485376	0.044826	up	1.0643	Rn.125922
Prf1	perforin 1 (pore forming protein)	Rattus norvegicus perforin 1 (pore forming protein) (Prf1), mRNA [NM_017330]	A_44_P496327	0.0196941	up	2.36896	Rn.11206
		Rattus norvegicus cDNA clone IMAGE:7115552 [BC079445]	A_44_P994707	0.0167442	up	1.05091	Rn.60883
		AI237710 EST234272 Normalized rat placenta, Bento Soares Rattus sp. cDNA clone RPLDC87 3' end, mRNA sequence [AI237710]	A_44_P182085	0.00410842	up	1.05566	Rn.102011
		Rattus norvegicus clone 122.33 immunoglobulin kappa light chain variable region mRNA, partial cds. [AF217587]	A_44_P283464	0.0467304	up	1.38667	Rn.179370
		Q8TJH1_METAC (Q8TJH1) Predicted protein, partial (8%) [TC592161]	A_43_P14688	0.0105326	down	1.07164
Ddx18	DEAD (Asp-Glu-Ala-Asp) box polypeptide 18	Rattus norvegicus DEAD (Asp-Glu-Ala-Asp) box polypeptide 18 (Ddx18), mRNA [NM_001006996]	A_44_P220032	0.0325715	up	1.16181	Rn.26598
Xdh	xanthine dehydrogenase	Rattus norvegicus xanthine dehydrogenase (Xdh), mRNA [NM_017154]	A_43_P11840	0.042575	up	1.97119	Rn.202951
		BQ198742 UI-R-EB0-clb-o-06-0-UI.s1 UI-R-EB0 Rattus norvegicus cDNA clone UI-R-EB0-clb-o-06-0-UI 3', mRNA sequence [BQ198742]	A_44_P478868	0.0318355	down	1.26515	Rn.163726
		UI-R-C2p-sa-a-04-0-UI.r2 UI-R-C2p Rattus norvegicus cDNA clone UI-R-C2p-sa-a-04-0-UI 5', mRNA sequence [BF544796]	A_44_P685364	0.0140312	down	1.20956	Rn.199462
Csn1s2b	casein alpha s2-like B	Rattus norvegicus casein alpha s2-like B (Csn1s2b), mRNA [NM_173106]	A_44_P332421	0.0412769	up	1.36079	Rn.91144
Olr750	olfactory receptor 750	Rattus norvegicus olfactory receptor 750 (Olr750), mRNA [NM_001000366]	A_44_P475331	0.0453093	up	1.07882	Rn.142772
		EST239695 Normalized rat kidney, Bento Soares Rattus sp. cDNA clone RKIES95 3' end, mRNA sequence [AI411401]	A_44_P205192	0.0234149	up	1.25074	Rn.25033
		AA859622 UI-R-E0-bs-g-10-0-UI.s1 UI-R-E0 Rattus norvegicus cDNA clone UI-R-E0-bs-g-10-0-UI 3' similar to gb [AA859622]	A_44_P335810	0.0298378	up	1.22034	Rn.21
Sesn3	sestrin 3	Rattus norvegicus sestrin 3 (Sesn3), mRNA [NM_001108125]	A_44_P437327	0.0350568	up	1.14421	Rn.136987
		AI175421 EST218965 Normalized rat muscle, Bento Soares Rattus sp. cDNA clone RMUCN27 3' end, mRNA sequence [AI175421]	A_44_P417644	0.00418199	up	1.19344	Rn.23149
Rsbn1	round spermatid basic protein 1	PREDICTED: Rattus norvegicus rosbin, round spermatid basic protein 1 (predicted) (Rsbn1_predicted), mRNA [XM_227540]	A_44_P1014786	0.0387472	up	1.06184	Rn.38954
		BG666391 DRACLC04 Rat DRG Library Rattus norvegicus cDNA clone DRACLC04 5', mRNA sequence [BG666391]	A_44_P725407	0.0345147	down	1.30875
Prpf38a	PRP38 pre-mRNA processing factor 38 (yeast) domain containing A	Rattus norvegicus PRP38 pre-mRNA processing factor 38 (yeast) domain containing A (Prpf38a), mRNA [NM_001106672]	A_44_P300079	0.00934613	up	1.08709	Rn.18104
		GATA zinc finger domain containing 2A. [Source:UniProtKB/TrEMBL;Acc:Q5EB93] [ENSRNOT00000027943]	A_44_P255482	0.00326463	down	1.15729	Rn.8522
Tpm3	tropomyosin 3, gamma"		A_44_P346661	0.0305833	up	1.11091	chr2:182323959-182324018
		AMGNNUC:MRBE4-00006-F12-A rat brain E15 (10375) Rattus norvegicus cDNA clone mrbe4-00006-f12 5', mRNA sequence [CB763948]	A_44_P532307	0.0373316	up	1.17429	Rn.155716
Wdr21	WD repeat domain 21	Rattus norvegicus WD repeat domain 21 (Wdr21), mRNA [NM_001108716]	A_42_P788760	0.00405628	up	1.11392	Rn.24961
		Q4TIH1_TETNG (Q4TIH1) Chromosome undetermined SCAF2147, whole genome shotgun sequence. (Fragment), partial (12%) [TC636178]	A_44_P824698	0.0166688	up	1.81047
Llgl2	lethal giant larvae homolog 2 (Drosophila)	Rattus norvegicus lethal giant larvae homolog 2 (Drosophila) (Llgl2), mRNA [NM_001127549]	A_44_P615345	0.0454548	up	1.17295	Rn.198904
Gfra2	GDNF family receptor alpha 2	Rattus norvegicus GDNF family receptor alpha 2 (Gfra2), mRNA [NM_012750]	A_42_P791436	0.0150326	up	1.18637	Rn.90137
			A_44_P974399	0.0316167	down	1.52559
		BE116550 UI-R-BS1-ayj-e-10-0-UI.s1 UI-R-BS1 Rattus norvegicus cDNA clone UI-R-BS1-ayj-e-10-0-UI 3', mRNA sequence [BE116550]	A_44_P242196	0.0311254	down	1.44366
		Rattus norvegicus similar to High mobility group protein 1-like 10 (HMG-1L10) (LOC289936), mRNA [XM_223847]	A_44_P536627	0.0172582	up	1.22596
Duoxa1	dual oxidase maturation factor 1	Rattus norvegicus dual oxidase maturation factor 1 (Duoxa1), mRNA [NM_001107767]	A_44_P356513	0.0418304	up	1.24827	Rn.66938
			A_44_P621605	0.0339241	up	1.1449
		Rattus norvegicus similar to RIKEN cDNA 3110037K17 (LOC362431), mRNA [XM_342752]	A_44_P1042360	0.00694932	up	1.44085
Olr210	olfactory receptor 210	Rattus norvegicus olfactory receptor 210 (Olr210), mRNA [NM_001000195]	A_44_P100129	0.000235888	up	1.27212	Rn.141802
			A_44_P821805	0.0278436	up	1.33087
			A_44_P777904	0.00972587	up	1.13538
		Rattus norvegicus cDNA clone IMAGE:7320934. [BC092657]	A_44_P746172	0.0128214	up	1.28166	Rn.90059
Acox2	acyl-Coenzyme A oxidase 2, branched chain"		A_44_P330188	0.0476887	down	1.20118	chr15:18673090-18673149
C1galt1	core 1 synthase, glycoprotein-N-acetylgalactosamine 3-beta-galactosyltransferase, 1"		A_44_P187195	0.0325934	up	1.61674	chr4:32933852-32933911
Jmjd2c	jumonji domain containing 2C	Rattus norvegicus jumonji domain containing 2C, mRNA (cDNA clone MGC:188335 IMAGE:7446605), complete cds. [BC158850]	A_44_P326289	0.043097	down	1.34032	Rn.219549
		EST197493 Normalized rat placenta, Bento Soares Rattus sp. cDNA clone RPLAI47 3' end, mRNA sequence [AA893690]	A_44_P167626	0.0413174	up	1.20044	Rn.164215
Slc39a6	solute carrier family 39 (metal ion transporter), member 6"		A_44_P1019710	0.0141435	up	1.14535	chr18:16353858-16353799
Ncln	nicalin homolog (zebrafish)	Rattus norvegicus nicalin homolog (zebrafish) (Ncln), mRNA [NM_001014082]	A_44_P805357	0.019129	up	1.08163	Rn.4202
		AI102750 EST212039 Normalized rat embryo, Bento Soares Rattus sp. cDNA clone REMBS06 3' end, mRNA sequence [AI102750]	A_44_P425322	0.0484169	up	1.10976	Rn.62267
		AI112964 UI-R-C0-gr-f-04-0-UI.s1 UI-R-C0 Rattus norvegicus cDNA clone UI-R-C0-gr-f-04-0-UI 3', mRNA sequence [AI112964]	A_44_P992597	0.0029601	up	1.20949	Rn.201887
Vps33a	vacuolar protein sorting 33 homolog A (S. cerevisiae)	Rattus norvegicus vacuolar protein sorting 33 homolog A (S. cerevisiae) (Vps33a), mRNA [NM_022961]	A_44_P318604	0.0432928	down	1.4056	Rn.217659
Sftpa1	surfactant, pulmonary-associated protein A1"		A_44_P193130	0.0095516	up	1.27002	chr16:17573232-17573291
		Q4T5U0_TETNG (Q4T5U0) Chromosome undetermined SCAF9112, whole genome shotgun sequence. (Fragment), partial (7%) [TC584959]	A_44_P579444	0.0134499	up	1.1402
			A_44_P722223	0.00293872	down	1.23586
Clic5	chloride intracellular channel 5	Rattus norvegicus chloride intracellular channel 5 (Clic5), mRNA [NM_053603]	A_42_P503281	0.0119628	up	1.22494	Rn.1838
		Rattus norvegicus similar to T-cell leukemia/lymphoma protein 1A (P14 TCL1 protein) (TCL1 oncogene) (TCL-1 protein) (LOC366723), mRNA [XM_345719]	A_44_P478445	0.000695677	up	1.12287
			A_44_P825644	0.0425672	down	1.66335
		Rattus norvegicus similar to RIKEN cDNA 5430428G01 (LOC362031), mRNA [XM_342333]	A_44_P471049	0.032939	up	1.25183
RGD1305793	similar to hypothetical protein FLJ20154	Rattus norvegicus similar to hypothetical protein FLJ20154 (RGD1305793), mRNA [NM_001127484]	A_44_P129608	0.0190511	down	1.25025	Rn.105679
Ada	adenosine deaminase	Rattus norvegicus adenosine deaminase (Ada), mRNA [NM_130399]	A_44_P434541	0.0232197	up	1.06133	Rn.12689
		FNU56823 Rattus norvegicus Ly-49.19 antigen pseudogene [U56823]	A_44_P504862	0.0203022	up	1.3848
Tshz3	teashirt zinc finger homeobox 3	Rattus norvegicus teashirt zinc finger homeobox 3 (Tshz3), mRNA [NM_001107506]	A_44_P536536	0.0305636	up	1.30384	Rn.9411
Reln	reelin	Rattus norvegicus reelin (Reln), mRNA [NM_080394]	A_44_P1026292	0.0285302	up	2.07621	Rn.98353
Smad1	SMAD family member 1	Rattus norvegicus SMAD family member 1 (Smad1), mRNA [NM_013130]	A_44_P419162	0.00988541	down	1.14725	Rn.10635
		BF412296 UI-R-BT1-bnb-h-01-0-UI.s1 UI-R-BT1 Rattus norvegicus cDNA clone UI-R-BT1-bnb-h-01-0-UI 3', mRNA sequence [BF412296]	A_44_P339095	0.0184912	down	1.34213	Rn.199643
LOC363267	hypothetical protein LOC363267	Rattus norvegicus hypothetical protein LOC363267 (LOC363267), mRNA [NM_001025025]	A_44_P424614	0.0478427	up	1.14492	Rn.104466
Zfyve9	zinc finger, FYVE domain containing 9"		A_44_P239105	0.00668691	down	1.16809	chr5:129939929-129934994
Ly6al	lymphocyte antigen 6 complex, locus A-like"		A_44_P551065	0.0069402	up	1.24781	chr7:113435039-113434980
		BM986651 EST594245 Rat gene index, normalized rat, norvegicus Rattus norvegicus cDNA clone RGOAD83 3' end, mRNA sequence [BM986651]	A_44_P355702	0.0292157	up	1.13463	Rn.26369
Snx12	sorting nexin 12	Rattus norvegicus sorting nexin 12 (Snx12), mRNA [NM_001108817]	A_44_P1013753	0.0354371	up	1.15531	Rn.2280
			A_44_P255781	0.0244452	up	1.11457
Dtd1	D-tyrosyl-tRNA deacylase 1 homolog (S. cerevisiae)	Rattus norvegicus D-tyrosyl-tRNA deacylase 1 homolog (S. cerevisiae) (Dtd1), nuclear gene encoding mitochondrial protein, mRNA [NM_001108594]	A_44_P410192	0.0221788	down	1.26884	Rn.23561
Zfhx2	zinc finger homeobox 2	Rattus norvegicus zinc finger homeobox 2 (Zfhx2), mRNA [NM_001098803]	A_43_P18264	0.0343446	up	1.23001	Rn.161359
Nup153	nucleoporin 153	Rattus norvegicus nucleoporin 153 (Nup153), mRNA [NM_001100470]	A_44_P107423	0.0464403	up	1.31844	Rn.1347
		AI136715 UI-R-C2p-nw-b-09-0-UI.s1 UI-R-C2p Rattus norvegicus cDNA clone UI-R-C2p-nw-b-09-0-UI 3', mRNA sequence [AI136715]	A_44_P557138	0.0464398	up	1.09182	Rn.19077
Nfkb1	nuclear factor of kappa light polypeptide gene enhancer in B-cells 1	Nuclear factor NF-kappa-B p105 subunit (DNA-binding factor KBF1) (EBP- 1) [Contains: Nuclear factor NF-kappa-B p50 subunit] (Fragment). [Source:UniProtKB/Swiss-Prot;Acc:Q63369] [ENSRNOT00000036838]	A_43_P15232	0.0198656	up	1.072	Rn.2411
		Q5SL64_THET8 (Q5SL64) Imidazoleglycerol-phosphate dehydratase (IGPD) , partial (7%) [TC617862]	A_44_P594162	0.0179996	up	1.21541
Rbm39	RNA binding motif protein 39	Rattus norvegicus RNA binding motif protein 39 (Rbm39), mRNA [NM_001013207]	A_43_P10831	0.0363067	down	1.28206	Rn.8555
Oaz2	ornithine decarboxylase antizyme 2	Rattus norvegicus ornithine decarboxylase antizyme 2 (Oaz2), mRNA [NM_001109899]	A_44_P822082	0.0140173	up	1.09086	Rn.2946
			A_44_P950537	0.0493855	down	1.50682
Rbp1	retinol binding protein 1, cellular"		A_43_P11537	0.0319585	up	1.17149	chr8:103627314-103627373
		AW917383 EST348687 Rat gene index, normalized rat, norvegicus, Bento Soares Rattus norvegicus cDNA clone RGIED17 5' end, mRNA sequence [AW917383]	A_44_P820780	0.0471154	down	1.91082	Rn.190463
Zc3h12d	zinc finger CCCH type containing 12D	Rattus norvegicus zinc finger CCCH type containing 12D (Zc3h12d), mRNA [NM_001107469]	A_44_P945723	0.0317513	up	2.45623	Rn.102144
		AI060148 UI-R-C1-ll-f-03-0-UI.s1 UI-R-C1 Rattus norvegicus cDNA clone UI-R-C1-ll-f-03-0-UI 3', mRNA sequence [AI060148]	A_44_P210057	0.0291475	up	1.16638	Rn.2644
		UI-R-FS0-crr-c-16-0-UI.s1 UI-R-FS0 Rattus norvegicus cDNA clone UI-R-FS0-crr-c-16-0-UI 3', mRNA sequence [CB324841]	A_44_P774861	0.0122944	up	1.146	Rn.88974
Kcng2	potassium voltage-gated channel, subfamily G, member 2"		A_44_P536780	0.0108731	up	1.07036	chr18:77190709-77190650
			A_44_P166064	0.0107791	up	1.15556
Hnf1b	HNF1 homeobox B	Rattus norvegicus HNF1 homeobox B (Hnf1b), mRNA [NM_013103]	A_42_P668858	0.0267012	up	1.55658	Rn.11342
Hbb	hemoglobin, beta"		A_44_P306307	0.0400529	up	3.8529	chr1:161620193-161620134
Cdc25a	cell division cycle 25 homolog A (S. pombe)	Rattus norvegicus cell division cycle 25 homolog A (S. pombe) (Cdc25a), mRNA [NM_133571]	A_44_P362579	0.0250917	up	1.22557	Rn.11390
Ddah1	dimethylarginine dimethylaminohydrolase 1	Rattus norvegicus dimethylarginine dimethylaminohydrolase 1 (Ddah1), mRNA [NM_022297]	A_43_P12207	0.0481311	down	2.00113	Rn.7398
Ugcg	UDP-glucose ceramide glucosyltransferase	Rattus norvegicus UDP-glucose ceramide glucosyltransferase (Ugcg), mRNA [NM_031795]	A_44_P172604	0.0456204	up	1.27051	Rn.24091
LOC502382	similar to FoxB2 protein	PREDICTED: Rattus norvegicus similar to forkhead box B1 (LOC502382), mRNA [XM_001077835]	A_44_P286017	0.0103904	down	1.07572
		BG153336 nag12g06.x1 NCI_CGAP_Emb2 Rattus norvegicus cDNA clone IMAGE:4176179 3' similar to TR:O95474 O95474 INI1B PROTEIN. [1] ;, mRNA sequence [BG153336]	A_44_P312605	0.0363649	up	1.03347	Rn.73954
Rcan1	regulator of calcineurin 1	Rattus norvegicus regulator of calcineurin 1 (Rcan1), mRNA [NM_153724]	A_44_P456492	0.0359857	down	1.33403	Rn.12942
		AW917502 EST348806 Rat gene index, normalized rat, norvegicus, Bento Soares Rattus norvegicus cDNA clone RGIEE62 5' end, mRNA sequence [AW917502]	A_44_P232508	0.00350162	up	1.10259	Rn.203255
		AI236455 EST233017 Normalized rat ovary, Bento Soares Rattus sp. cDNA clone ROVDG30 3' end, mRNA sequence [AI236455]	A_44_P444701	0.0136196	up	1.6776	Rn.205032
			A_44_P213304	0.00121489	up	1.07768
		RIKEN cDNA 1700031F10 gene Gene [Source:MGI Symbol;Acc:MGI:1920567] [ENSRNOT00000046568]	A_44_P913854	0.015767	down	1.0485
		AW527148 UI-R-BO1-ajm-a-12-0-UI.s1 UI-R-BO1 Rattus norvegicus cDNA clone UI-R-BO1-ajm-a-12-0-UI 3', mRNA sequence [AW527148]	A_44_P428166	0.0343892	up	1.10993	Rn.7988
Fbln7	fibulin 7	PREDICTED: Rattus norvegicus similar to hypothetical protein FLJ37440 (predicted) (RGD1310131_predicted), mRNA [XM_215832]	A_44_P525349	0.0344395	up	1.26507	Rn.198656
Nkx6-2	NK6 homeobox 2	Rattus norvegicus NK6 homeobox 2 (Nkx6-2), mRNA [NM_001107558]	A_43_P11037	0.0198709	up	1.20403	Rn.8618
Golph3l	golgi phosphoprotein 3-like	Rattus norvegicus golgi phosphoprotein 3-like (Golph3l), mRNA [NM_001007698]	A_44_P260679	0.0318863	down	1.13044	Rn.161890
			A_44_P979123	0.0254443	up	1.15716
Trip13	thyroid hormone receptor interactor 13	Thyroid receptor-interacting protein 13 (TRIP-13) (Thyroid hormone receptor interactor 13). [Source:UniProtKB/Swiss-Prot;Acc:Q5XHZ9] [ENSRNOT00000060956]	A_44_P777088	0.0406859	up	1.33394
Lamp2	lysosomal-associated membrane protein 2	Rattus norvegicus lysosomal-associated membrane protein 2 (Lamp2), mRNA [NM_017068]	A_44_P196291	0.00617463	up	1.22232	Rn.1722
Zfp180	zinc finger protein 180	Rattus norvegicus zinc finger protein 180 (Zfp180), mRNA [NM_144757]	A_44_P332310	0.0372628	down	1.04819	Rn.14669
Atp2c1	ATPase, Ca++ transporting, type 2C, member 1"		A_43_P13146	0.0405731	down	1.22516	chr8:110516206-110516147
		BI292028 UI-R-DN0-ciu-e-04-0-UI.s1 UI-R-DN0 Rattus norvegicus cDNA clone UI-R-DN0-ciu-e-04-0-UI 3', mRNA sequence [BI292028]	A_44_P602783	0.0312123	down	1.04485	Rn.24783
		AI136272 UI-R-C2p-oa-b-05-0-UI.s1 UI-R-C2p Rattus norvegicus cDNA clone UI-R-C2p-oa-b-05-0-UI 3', mRNA sequence [AI136272]	A_44_P706560	0.00237203	up	1.14738	Rn.166692
		BF555594 UI-R-E0-cz-b-01-0-UI.r1 UI-R-E0 Rattus norvegicus cDNA clone UI-R-E0-cz-b-01-0-UI 5', mRNA sequence [BF555594]	A_44_P223358	0.0468938	down	1.69195	Rn.203323
		Q2EBP1_BACCE (Q2EBP1) ErfK/YbiS/YcfS/YnhG, partial (6%) [TC620264]	A_44_P719877	0.0479819	up	1.15533
		AI639202 rx03140s Rat mixed-tissue library Rattus norvegicus cDNA clone rx03140 3', mRNA sequence [AI639202]	A_44_P848706	0.0296012	up	1.17404
Olr906	olfactory receptor 906	Rattus norvegicus olfactory receptor 906 (Olr906), mRNA [NM_001000706]	A_44_P546327	0.0167507	up	1.158	Rn.143394
E2f1	E2F transcription factor 1	Rattus norvegicus E2F transcription factor 1 (E2f1), mRNA [NM_001100778]	A_44_P807777	0.0298953	up	1.08115	Rn.72471
Snai2	snail homolog 2 (Drosophila)	Rattus norvegicus snail homolog 2 (Drosophila) (Snai2), mRNA [NM_013035]	A_44_P503261	0.0359203	up	1.14487	Rn.43117
		WD51B_MOUSE (Q8BHD1) WD-repeat protein 51B, partial (10%) [TC630198]	A_43_P11260	0.0389585	down	1.45914
			A_44_P196975	0.0293149	up	1.17138
		Rattus norvegicus LOC363052 (LOC363052), mRNA [XM_343379]	A_44_P509010	0.0347344	up	1.10366
		UI-R-EP0-cob-l-22-0-UI.s1 UI-R-EP0 Rattus norvegicus cDNA clone UI-R-EP0-cob-l-22-0-UI 3', mRNA sequence [BQ205921]	A_44_P708169	0.00194981	down	1.18328	Rn.146671
Csnk1d	casein kinase 1, delta"		A_44_P509473	0.0216485	up	1.19751	chr10:110177080-110176300
			A_44_P781533	0.0470134	up	1.19669
Map4k3	mitogen-activated protein kinase kinase kinase kinase 3	Rattus norvegicus mitogen-activated protein kinase kinase kinase kinase 3 (Map4k3), mRNA [NM_133407]	A_44_P146902	0.000853232	up	1.55191	Rn.93345
		BQ781918 UI-R-FF0-cpe-b-19-0-UI.s1 NCI_CGAP_FF0 Rattus norvegicus cDNA clone UI-R-FF0-cpe-b-19-0-UI 3', mRNA sequence [BQ781918]	A_44_P410812	0.0487127	down	1.32846	Rn.23793
		AGENCOURT_114377763 NIH_MGC_431 Rattus norvegicus cDNA clone IMAGE:9089868 5', mRNA sequence [EV775321]	A_44_P718178	0.00652406	up	1.17204	Rn.34626
			A_44_P201713	0.00861286	down	1.29062
Srp72	signal recognition particle 72	PREDICTED: Rattus norvegicus similar to signal recognition particle,72 kDa subunit (LOC498351), mRNA [XM_001074215]	A_44_P160381	0.00547916	up	1.12246	Rn.2930
		BQ192508 UI-R-DR1-ckz-g-06-0-UI.s1 UI-R-DR1 Rattus norvegicus cDNA clone UI-R-DR1-ckz-g-06-0-UI 3', mRNA sequence [BQ192508]	A_44_P234924	0.0489576	down	1.15553	Rn.35546
			A_44_P916110	0.0445651	up	1.05765
Sec14l2	SEC14-like 2 (S. cerevisiae)	Rattus norvegicus SEC14-like 2 (S. cerevisiae) (Sec14l2), mRNA [NM_053801]	A_43_P12936	0.0331379	down	1.10978	Rn.46850
		AA955172 UI-R-A1-du-b-01-0-UI.s1 UI-R-A1 Rattus norvegicus cDNA clone UI-R-A1-du-b-01-0-UI 3', mRNA sequence [AA955172]	A_44_P415807	0.0391312	up	1.08146	Rn.4227
Slc25a14	solute carrier family 25 (mitochondrial carrier, brain), member 14"		A_44_P130454	0.0404619	up	1.22482	chrX:135064220-135064279
RGD1564142	similar to chromosome 10 open reading frame 64	PREDICTED: Rattus norvegicus similar to chromosome 10 open reading frame 64 (predicted) (RGD1564142_predicted), mRNA [XM_001060720]	A_44_P318861	0.00684225	up	1.36891
Agt	angiotensinogen (serpin peptidase inhibitor, clade A, member 8)"		A_43_P13272	0.0432535	up	1.42502	chr19:54738924-54738865
Tssk4	testis-specific serine kinase 4	Rattus norvegicus testis-specific serine kinase 4 (Tssk4), mRNA [NM_001110487]	A_44_P178014	0.0454682	up	1.12806	Rn.108613
Id3	inhibitor of DNA binding 3	Rattus norvegicus inhibitor of DNA binding 3 (Id3), mRNA [NM_013058]	A_44_P458074	0.0413293	down	1.48274	Rn.2760
Tpd52l3	tumor protein D52-like 3	Rattus norvegicus tumor protein D52-like 3 (Tpd52l3), mRNA [NM_001106349]	A_44_P257788	0.00651451	up	1.12654	Rn.188592
			A_44_P730197	0.0448516	up	1.1829
		LOC312678 protein (Fragment). [Source:UniProtKB/TrEMBL;Acc:Q499M6] [ENSRNOT00000056198]	A_43_P18294	0.0122892	up	1.33194	Rn.134218
		Rattus norvegicus chromosome 20, major histocompatibility complex, assembled from 40 BACs, strain Brown Norway (BN/ssNHsd), RT1n haplotype; segment 1/11 [BX883042]	A_44_P985925	0.0190707	up	1.20008
RGD1306271	similar to KIAA1549 protein	PREDICTED: Rattus norvegicus similar to KIAA1549 protein (predicted) (RGD1306271_predicted), mRNA [XM_231616]	A_44_P225050	0.0155346	up	1.14747	Rn.22537
Ddit4	DNA-damage-inducible transcript 4	Rattus norvegicus DNA-damage-inducible transcript 4 (Ddit4), mRNA [NM_080906]	A_44_P556895	0.00730466	down	1.23218	Rn.9775
Hpse2	heparanase 2	Rattus norvegicus heparanase 2 (Hpse2), mRNA [NM_001135762]	A_44_P215383	0.0364999	up	1.12602	Rn.221883
Wdr5	WD repeat domain 5	Rattus norvegicus WD repeat domain 5 (Wdr5), mRNA [NM_001039034]	A_44_P995544	0.0140662	up	1.18815	Rn.106818
		AA996810 UI-R-C0-hh-h-06-0-UI.s1 UI-R-C0 Rattus norvegicus cDNA clone UI-R-C0-hh-h-06-0-UI 3', mRNA sequence [AA996810]	A_44_P247228	0.0106346	up	1.12372	Rn.59109
Klf10	Kruppel-like factor 10	Rattus norvegicus Kruppel-like factor 10 (Klf10), mRNA [NM_031135]	A_44_P526729	0.0270472	up	1.06649	Rn.2398
		AMGNNUC:URRG1-00164-B2-A urrg1 (14046) Rattus norvegicus cDNA clone urrg1-00164-b2 5', mRNA sequence [CB586941]	A_44_P582359	0.0239534	up	1.15311	Rn.154276
Neu4	sialidase 4	Rattus norvegicus sialidase 4 (Neu4), mRNA [NM_001108234]	A_44_P403458	0.00358609	up	1.20113	Rn.198849
Pim3	pim-3 oncogene	Rattus norvegicus pim-3 oncogene (Pim3), mRNA [NM_022602]	A_44_P1034541	0.0382683	up	1.72221	Rn.6343
Akap9	A kinase (PRKA) anchor protein (yotiao) 9	Rattus norvegicus A kinase (PRKA) anchor protein (yotiao) 9 (Akap9), mRNA [NM_001037093]	A_44_P255652	0.0324337	down	1.10161	Rn.57458
			A_44_P161358	0.0254369	up	1.03739
		AA859861 UI-R-E0-cc-a-12-0-UI.s1 UI-R-E0 Rattus norvegicus cDNA clone UI-R-E0-cc-a-12-0-UI 3' similar to gb [AA859861]	A_44_P460754	0.0447712	up	1.14795	Rn.794
Myo1c	myosin IC	Rattus norvegicus myosin IC (Myo1c), mRNA [NM_023092]	A_44_P191878	0.019464	down	1.11881	Rn.55135
		Rattus norvegicus similar to KIAA1305 protein (LOC305898), mRNA [XM_224197]	A_44_P433651	0.0431644	down	1.22643
RGD1307569	similar to Protein C21orf63 homolog precursor	PREDICTED: Rattus norvegicus similar to Protein C21orf63 homolog precursor (predicted) (RGD1307569_predicted), mRNA [XM_340966]	A_43_P17271	0.0044369	down	1.28448	Rn.2895
Traf3	Tnf receptor-associated factor 3	Rattus norvegicus Tnf receptor-associated factor 3 (Traf3), mRNA [NM_001108724]	A_44_P335636	0.0206528	up	1.30904	Rn.12033
Ppp1r9a	protein phosphatase 1, regulatory (inhibitor) subunit 9A"		A_44_P451638	0.0392169	down	1.20587	chr4:29926587-29926646
Cnksr3	Cnksr family member 3	Rattus norvegicus Cnksr family member 3 (Cnksr3), mRNA [NM_001012061]	A_44_P295018	0.0475969	up	1.22398	Rn.137681
		Rattus norvegicus similar to peptidylprolyl isomerase A (LOC364562), mRNA [XM_344509]	A_44_P276684	0.036535	up	1.37913
Pcdh9	protocadherin 9	PREDICTED: Rattus norvegicus protocadherin 9 (predicted) (Pcdh9_predicted), mRNA [XM_224429]	A_44_P912711	0.0309	up	1.20446	Rn.35614
Nsg1	neuron specific gene family member 1	Rattus norvegicus neuron specific gene family member 1 (Nsg1), mRNA [NM_024128]	A_44_P1049827	0.0292735	down	3.1703	Rn.2865
Sit1	signaling threshold regulating transmembrane adaptor 1	Rattus norvegicus signaling threshold regulating transmembrane adaptor 1 (Sit1), mRNA [NM_001024344]	A_44_P828963	0.0350117	up	1.1489	Rn.47894
		Rattus norvegicus similar to cDNA sequence BC017158 (LOC361654), mRNA [XM_341935]	A_44_P173112	0.0260849	up	1.09486
Fpr3	formyl peptide receptor 3	PREDICTED: Rattus norvegicus similar to N-formylpeptide receptor-like 2 (predicted) (RGD1566044_predicted), mRNA [XM_218016]	A_44_P468528	0.022692	up	1.98613
			A_44_P245936	0.0492724	up	1.12441
Tom1l2	target of myb1-like 2 (chicken)	Rattus norvegicus target of myb1-like 2 (chicken) (Tom1l2), mRNA [NM_001108277]	A_44_P345110	0.0422648	down	1.18946	Rn.801
		AI058866 UI-R-C1-kq-c-06-0-UI.s1 UI-R-C1 Rattus norvegicus cDNA clone UI-R-C1-kq-c-06-0-UI 3', mRNA sequence [AI058866]	A_44_P418349	0.0363842	up	1.05492	Rn.10161
RGD1559879	similar to chromosome 6 open reading frame 199	PREDICTED: Rattus norvegicus similar to chromosome 6 open reading frame 199 (predicted) (RGD1559879_predicted), mRNA [XM_001064488]	A_44_P419680	0.0252842	up	1.18521
		AGENCOURT_111903297 NIH_MGC_418 Rattus norvegicus cDNA clone IMAGE:9026477 5', mRNA sequence [EV765780]	A_44_P666098	0.0227861	up	1.19014	Rn.13040
Pabpc5	poly A binding protein, cytoplasmic 5	Rattus norvegicus poly A binding protein, cytoplasmic 5 (Pabpc5), mRNA [NM_001110366]	A_44_P344918	0.00180903	down	1.51781	Rn.218841
			A_44_P720741	0.0342899	up	1.19048
			A_44_P932665	0.0467936	down	1.21178
		Rattus norvegicus similar to death adaptor molecule RAIDD-2 (LOC314754), mRNA [XM_235060]	A_44_P307220	0.0372598	down	1.2733
Plekhb2	pleckstrin homology domain containing, family B (evectins) member 2"		A_44_P180786	0.0366945	down	1.03331	chr9:33599829-33601175
		UI-R-E1-fp-c-12-0-UI.s1 UI-R-E1 Rattus norvegicus cDNA clone UI-R-E1-fp-c-12-0-UI 3', mRNA sequence [AA957174]	A_44_P481022	0.0318258	up	1.1189	Rn.136878
LOC363337	similar to RIKEN cDNA 1700081O22	Rattus norvegicus similar to RIKEN cDNA 1700081O22 (LOC363337), mRNA [NM_001014221]	A_44_P229677	0.0289312	up	1.35677	Rn.198445
Rnf186	ring finger protein 186	Rattus norvegicus ring finger protein 186 (Rnf186), mRNA [NM_001109592]	A_44_P765013	0.0405454	up	1.2413	Rn.84263
Olr441	olfactory receptor 441	Rattus norvegicus olfactory receptor 441 (Olr441), mRNA [NM_001000283]	A_44_P512936	0.0252697	up	1.15876	Rn.142989
		AA819521 UI-R-A0-bf-e-02-0-UI.s1 UI-R-A0 Rattus norvegicus cDNA clone UI-R-A0-bf-e-02-0-UI 3' similar to emb [AA819521]	A_44_P118342	0.00477267	up	1.0422	Rn.203028
Cbfb	core-binding factor, beta subunit"		A_44_P637792	0.0131382	up	1.48075	chr19:35028605-35028664
Scnm1	sodium channel modifier 1	Rattus norvegicus sodium channel modifier 1 (Scnm1), mRNA [NM_001107696]	A_42_P696578	0.0457157	up	1.07998	Rn.40268
Pilra	paired immunoglobin-like type 2 receptor alpha	PREDICTED: Rattus norvegicus similar to paired immunoglobin-like type 2 receptor alpha (predicted) (RGD1562847_predicted), mRNA [XM_213732]	A_44_P715240	0.0238694	up	1.545	Rn.94103
RGD1305269	similar to hypothetical protein	PREDICTED: Rattus norvegicus similar to hypothetical protein (predicted) (RGD1305269_predicted), mRNA [XM_223397]	A_43_P17494	0.0288331	up	1.19246	Rn.114006
Mca32	mast cell antigen 32	Rattus norvegicus mast cell antigen 32 (Mca32), mRNA [NM_021585]	A_43_P12080	0.0374156	up	1.29724	Rn.40569
Fcho2	FCH domain only 2	PREDICTED: Rattus norvegicus FCH domain only 2 (predicted) (Fcho2_predicted), mRNA [XM_219503]	A_44_P182752	0.0437881	up	1.16146	Rn.4001
Akr1b8	aldo-keto reductase family 1, member B8"		A_44_P426107	0.0131396	up	1.30807	chr4:61724364-61725032
		AGENCOURT_31531182 NIH_MGC_269 Rattus norvegicus cDNA clone IMAGE:7459137 5', mRNA sequence [CV110226]	A_44_P380937	0.0416217	down	1.20418	Rn.6294
Atp8b1	ATPase, Class I, type 8B, member 1"		A_44_P1000391	0.0224646	up	1.28649	chr18:60751435-60749315
Ryr1	ryanodine receptor 1, skeletal muscle"		A_44_P286756	0.00685087	up	1.10772	chr1:84186009-84182163
Scrt1	scratch homolog 1, zinc finger protein (Drosophila)"		A_43_P21205	0.0016523	down	1.33742	chr7:114572425-114570440
Npal2	NIPA-like domain containing 2	Rattus norvegicus NIPA-like domain containing 2 (Npal2), mRNA [NM_001130559]	A_44_P108003	0.024807	down	1.3305	Rn.242
Olr94	olfactory receptor 94	Rattus norvegicus olfactory receptor 94 (Olr94), mRNA [NM_001001023]	A_44_P285601	0.00867689	up	1.28799	Rn.141893
Fgfr1	Fibroblast growth factor receptor 1	Rattus norvegicus FGF receptor 1 mRNA, partial cds [U95164]	A_44_P264628	0.014715	up	1.14248	Rn.207203
RGD1311429	similar to KIAA1267 protein	PREDICTED: Rattus norvegicus similar to KIAA1267 protein (predicted) (RGD1311429_predicted), mRNA [XR_006336]	A_44_P1024729	0.0268808	up	1.43904	Rn.24932
Ccdc76	coiled-coil domain containing 76	Rattus norvegicus coiled-coil domain containing 76 (Ccdc76), mRNA [NM_001033902]	A_44_P351766	0.0343101	down	1.3894	Rn.154930
		AW920343 EST351647 Rat gene index, normalized rat, norvegicus, Bento Soares Rattus norvegicus cDNA clone RGIGU32 5' end, mRNA sequence [AW920343]	A_44_P724603	0.0136531	down	1.81862
		BM387939 UI-R-CN1-cjk-f-24-0-UI.s1 UI-R-CN1 Rattus norvegicus cDNA clone UI-R-CN1-cjk-f-24-0-UI 3', mRNA sequence [BM387939]	A_44_P588814	0.0400782	down	1.28038	Rn.43302
Lipe	lipase, hormone sensitive"		A_42_P843424	0.0065064	up	1.17053	chr1:80664931-80664872
Evi1	ecotropic viral integration site 1	Rattus norvegicus ecotropic viral integration site 1 (Evi1), mRNA [NM_001106423]	A_44_P730248	0.0107316	down	1.48264	Rn.20198
Ccdc93	coiled-coil domain containing 93	Rattus norvegicus coiled-coil domain containing 93 (Ccdc93), mRNA [NM_001024997]	A_44_P1001914	0.0292946	up	1.17778	Rn.79004
Atp2b3	ATPase, Ca++ transporting, plasma membrane 3"		A_42_P723936	0.0425315	up	1.24544	chrX:159454691-159454750
		AI556442 UI-R-C2p-rh-f-05-0-UI.s1 UI-R-C2p Rattus norvegicus cDNA clone UI-R-C2p-rh-f-05-0-UI 3', mRNA sequence [AI556442]	A_44_P144126	0.00340776	down	1.18027	Rn.128728
			A_44_P640231	0.00406754	down	1.19514
		AI101256 EST210545 Normalized rat brain, Bento Soares Rattus sp. cDNA clone RBRBK44 3' end, mRNA sequence [AI101256]	A_44_P988227	0.00545039	up	1.14204	Rn.102146
		Rattus norvegicus vitamin A responsive; cytoskeleton related (Jwa), mRNA [NM_022682]	A_44_P359426	0.0201289	up	1.12517
Fam135a	family with sequence similarity 135, member A"		A_44_P448286	0.0195729	down	1.17519	chr9:22737863-22729202
		Q3ZVS4_DEHSC (Q3ZVS4) DNA-binding response regulator, partial (8%) [TC611386]	A_44_P934671	0.00368998	up	1.06549
		AA818792 UI-R-A0-ar-a-11-0-UI.s1 UI-R-A0 Rattus norvegicus cDNA clone UI-R-A0-ar-a-11-0-UI 3', mRNA sequence [AA818792]	A_44_P272631	0.0203812	down	1.14959
Tgfbr1	transforming growth factor, beta receptor 1"		A_43_P11556	0.0458755	up	1.17898	chr5:64008765-64008824
Map1a	microtubule-associated protein 1A	Rattus norvegicus microtubule-associated protein 1A (Map1a), mRNA [NM_030995]	A_42_P515346	0.0370125	up	1.13837	Rn.11402
		AA859373 UI-R-E0-bt-a-04-0-UI.s1 UI-R-E0 Rattus norvegicus cDNA clone UI-R-E0-bt-a-04-0-UI 3' similar to emb [AA859373]	A_44_P517115	0.0254415	up	1.17759	Rn.37176
Qars	glutaminyl-tRNA synthetase	Rattus norvegicus glutaminyl-tRNA synthetase (Qars), mRNA [NM_001007624]	A_44_P334195	0.0473314	up	1.21026	Rn.98697
Igtp	interferon gamma induced GTPase	Rattus norvegicus Ac2-233 mRNA, complete cds. [AY321344]	A_44_P179956	0.008981	up	1.23471
		AI102920 EST212209 Normalized rat embryo, Bento Soares Rattus sp. cDNA clone REMBU89 3' end, mRNA sequence [AI102920]	A_44_P181411	0.0236159	up	1.35902	Rn.3102
Rcsd1	RCSD domain containing 1	Rattus norvegicus similar to Hypothetical protein MGC32399 (LOC360872), mRNA [XM_341147]	A_44_P260174	0.000559324	down	1.16968
		RNAPOEG Rat gene for apolipoprotein E [X04979]	A_44_P477841	0.0192379	down	2.37045
Col9a3	procollagen, type IX, alpha 3"		A_44_P787524	0.0390244	up	1.16033	chr3:169712264-169712323
Ccl5	chemokine (C-C motif) ligand 5	Rattus norvegicus chemokine (C-C motif) ligand 5 (Ccl5), mRNA [NM_031116]	A_44_P304323	0.0232867	up	2.47362	Rn.8019
		AA893239 EST197042 Normalized rat kidney, Bento Soares Rattus sp. cDNA clone RKIBD93 3' end, mRNA sequence [AA893239]	A_44_P488973	0.00533145	up	1.38094	Rn.219233
Rab8a	RAB8A, member RAS oncogene family"		A_44_P431039	0.000389373	up	1.14279	chr16:18084549-18083228
		AW916092 EST347396 Rat gene index, normalized rat, norvegicus, Bento Soares Rattus norvegicus cDNA clone RGIDF87 5' end, mRNA sequence [AW916092]	A_43_P15022	0.00305439	up	1.58103	Rn.15411
		AI408131 EST236421 Normalized rat ovary, Bento Soares Rattus sp. cDNA clone ROVEF44 3' end, mRNA sequence [AI408131]	A_44_P195690	0.0287856	up	1.34381	Rn.205314
Slc12a5	solute carrier family 12 (potassium-chloride transporter), member 5"		A_42_P589025	0.0130871	up	1.15248	chr3:156037850-156037909
		BF396511 UI-R-BS2-bdz-a-04-0-UI.s1 UI-R-BS2 Rattus norvegicus cDNA clone UI-R-BS2-bdz-a-04-0-UI 3', mRNA sequence [BF396511]	A_44_P272744	0.0315025	up	1.27064	Rn.210200
Prtg	protogenin homolog (Gallus gallus)	Rattus norvegicus protogenin homolog (Gallus gallus) (Prtg), mRNA [NM_001037651]	A_44_P302579	0.0412794	up	1.30341	Rn.12313
		AA957960 UI-R-E1-fz-g-07-0-UI.s1 UI-R-E1 Rattus norvegicus cDNA clone UI-R-E1-fz-g-07-0-UI 3', mRNA sequence [AA957960]	A_44_P234655	0.0487271	up	1.28182	Rn.67473
Sirpa	signal-regulatory protein alpha	Rattus norvegicus signal-regulatory protein alpha (Sirpa), mRNA [NM_013016]	A_43_P14890	0.0443379	up	1.5307	Rn.53971
Bcan	brevican	Rattus norvegicus brevican (Bcan), transcript variant 2, mRNA [NM_012916]	A_44_P359745	0.00792887	down	1.92663	Rn.10315
LOC690116	similar to regulator of G-protein signalling like 2	PREDICTED: Rattus norvegicus similar to regulator of G-protein signalling like 2 (LOC690116), mRNA [XM_001073323]	A_44_P682914	0.0138353	up	1.43413	Rn.214768
			A_44_P276504	0.00445736	up	1.5451
Gpr84	G protein-coupled receptor 84	Rattus norvegicus G protein-coupled receptor 84 (Gpr84), mRNA [NM_001109509]	A_44_P222898	0.0446256	up	1.22271	Rn.171137
		Q2W0E2_MAGMM (Q2W0E2) Methylase of chemotaxis methyl-accepting protein, partial (5%) [TC613607]	A_44_P761386	0.0164159	up	1.22794
Fam136a	family with sequence similarity 136, member A"		A_44_P507813	0.0447468	down	1.17351	chr4:120546967-120547026
Susd3	sushi domain containing 3	Rattus norvegicus sushi domain containing 3 (Susd3), mRNA [NM_001107341]	A_42_P601961	0.0322822	up	1.59583	Rn.3005
		AI011757 EST206208 Normalized rat ovary, Bento Soares Rattus sp. cDNA clone ROVAZ74 3' end, mRNA sequence [AI011757]	A_44_P132392	0.0310744	up	1.25964	Rn.23977
Olr878	olfactory receptor 878	Rattus norvegicus olfactory receptor 878 (Olr878), mRNA [NM_001000497]	A_44_P153891	0.0227788	up	1.10826	Rn.143406
		UI-R-A1-ev-h-07-0-UI.s1 UI-R-A1 Rattus norvegicus cDNA clone UI-R-A1-ev-h-07-0-UI 3', mRNA sequence [AA926196]	A_44_P537417	0.0137938	up	1.06871	Rn.24030
RGD1564836	similar to HMGA1b	PREDICTED: Rattus norvegicus similar to HMGA1b (predicted) (RGD1564836_predicted), mRNA [XM_001071767]	A_44_P347187	0.0231638	down	1.13937
Sms	spermine synthase	Rattus norvegicus spermine synthase (Sms), mRNA [NM_001033899]	A_44_P323914	0.042699	down	1.39526	Rn.103619
Tagln2	transgelin 2	Rattus norvegicus transgelin 2 (Tagln2), mRNA [NM_001013127]	A_44_P248133	0.0461238	up	1.01433	Rn.104497
		AI555132 UI-R-C2p-qt-b-05-0-UI.s1 UI-R-C2p Rattus norvegicus cDNA clone UI-R-C2p-qt-b-05-0-UI 3', mRNA sequence [AI555132]	A_44_P233053	0.0172492	up	1.15276	Rn.25154
		UI-R-DK0-cfb-d-06-0-UI.s1 UI-R-DK0 Rattus norvegicus cDNA clone UI-R-DK0-cfb-d-06-0-UI 3', mRNA sequence [BI295850]	A_44_P798851	0.0146386	up	1.0476	Rn.177278
		BQ205782 UI-R-EP0-cob-k-07-0-UI.s1 UI-R-EP0 Rattus norvegicus cDNA clone UI-R-EP0-cob-k-07-0-UI 3', mRNA sequence [BQ205782]	A_44_P456045	0.0305425	up	1.17755	Rn.202042
Tyrobp	Tyro protein tyrosine kinase binding protein	Rattus norvegicus Tyro protein tyrosine kinase binding protein (Tyrobp), mRNA [NM_212525]	A_42_P807697	0.024132	up	1.41005	Rn.11534
		Dynein-like protein 6 (Fragment). [Source:UniProtKB/TrEMBL;Acc:Q63169] [ENSRNOT00000020894]	A_44_P203947	0.0113581	up	1.37467	Rn.209852
		S57440S13 lipocortin I {Rattus sp.} (exp=-1; wgp=0; cg=0), partial (9%) [TC599592]	A_44_P812604	0.0076434	up	3.20064
Olr1416	olfactory receptor 1416	Rattus norvegicus olfactory receptor 1416 (Olr1416), mRNA [NM_001000009]	A_44_P299380	0.0109566	down	1.01741	Rn.142151
		AGENCOURT_17837906 NIH_MGC_238 Rattus norvegicus cDNA clone IMAGE:7135499 5', mRNA sequence [CK597954]	A_44_P923868	0.00663098	up	1.29474	Rn.123302
			A_44_P853991	0.0487918	up	1.0706
Mrga10	nuclear receptor MrgA10 RF-amide G protein-coupled receptor	Rattus norvegicus nuclear receptor MrgA10 RF-amide G protein-coupled receptor (Mrga10), mRNA [NM_145787]	A_44_P128013	0.0188414	up	1.07319	Rn.81069
RGD1308626	similar to 9630044O09Rik protein	Rattus norvegicus similar to 9630044O09Rik protein (RGD1308626), mRNA [NM_001014139]	A_44_P356375	0.0230688	up	1.11533	Rn.21577
Eed	embryonic ectoderm development	Rattus norvegicus embryonic ectoderm development (Eed), mRNA [NM_001106278]	A_43_P20541	0.0366051	down	1.16215	Rn.3939
Utp20	UTP20, small subunit (SSU) processome component, homolog (yeast)	PREDICTED: Rattus norvegicus similar to down-regulated in metastasis (predicted) (RGD1560606_predicted), mRNA [XM_235023]	A_42_P719478	0.0293927	down	1.2119	Rn.162943
RGD1563307	similar to Set beta isoform	PREDICTED: Rattus norvegicus similar to Set beta isoform (predicted) (RGD1563307_predicted), mRNA [XM_001079451]	A_44_P123732	0.00664727	up	1.12463
Prkcb	protein kinase C, beta"		A_42_P547856	0.0157175	up	1.46507	chr1:181459684-181459743
LOC295528	similar to T06D8.1a	Rattus norvegicus hypothetical LOC310934 (LOC310934), mRNA [XM_227784]	A_44_P429054	0.0301704	down	1.09959	Rn.214096
Klk1b3	kallikrein 1-related peptidase b3	Rattus norvegicus kallikrein 1-related peptidase b3 (Klk1b3), mRNA [NM_031523]	A_43_P14558	0.0452341	down	1.10707	Rn.11331
Pprc1	peroxisome proliferator-activated receptor gamma, coactivator-related 1"		A_44_P998638	0.0299047	up	1.17829	chr1:251294292-251294351
		Q6ZQL5_MOUSE (Q6ZQL5) CDNA fis, clone TRACH3037696, partial (15%) [TC628981]	A_44_P810585	0.0339041	up	1.07055
LOC500726	similar to KARP-1 binding protein 1	PREDICTED: Rattus norvegicus similar to KARP-1 binding protein 1 (LOC500726), mRNA [XM_576105]	A_44_P625773	0.0159019	up	1.23763	Rn.124261
Ptprj	protein tyrosine phosphatase, receptor type, J"		A_44_P332780	0.0474537	up	1.0434	chr3:74798445-74798386
Mpzl1	myelin protein zero-like 1	Rattus norvegicus myelin protein zero-like 1 (Mpzl1), mRNA [NM_001007728]	A_44_P552926	0.0149163	up	1.60787	Rn.8087
			A_44_P947647	0.00960939	up	1.14345
		BI295768 UI-R-DK0-cfa-d-07-0-UI.s1 UI-R-DK0 Rattus norvegicus cDNA clone UI-R-DK0-cfa-d-07-0-UI 3', mRNA sequence [BI295768]	A_44_P136894	0.0384447	down	1.05366	Rn.98178
		AA925062 UI-R-A1-en-f-10-0-UI.s1 UI-R-A1 Rattus norvegicus cDNA clone UI-R-A1-en-f-10-0-UI 3', mRNA sequence [AA925062]	A_44_P501973	0.0107244	up	1.56572	Rn.164893
Sfxn1	sideroflexin 1	Sideroflexin-1 (Tricarboxylate carrier protein) (TCC). [Source:UniProtKB/Swiss-Prot;Acc:Q63965] [ENSRNOT00000060750]	A_42_P822048	0.0463192	up	1.08739
Aen	apoptosis enhancing nuclease	Rattus norvegicus apoptosis enhancing nuclease (Aen), mRNA [NM_001108487]	A_43_P23361	0.0144541	up	1.17497	Rn.46887
Polr2d	polymerase (RNA) II (DNA directed) polypeptide D	Rattus norvegicus polymerase (RNA) II (DNA directed) polypeptide D (Polr2d), mRNA [NM_001108886]	A_42_P468662	0.0342566	up	1.10533	Rn.128728
Dhx58	DEXH (Asp-Glu-X-His) box polypeptide 58	Rattus norvegicus DEXH (Asp-Glu-X-His) box polypeptide 58 (Dhx58), mRNA [NM_001098788]	A_43_P20957	0.0187287	down	1.18563	Rn.105654
Grlf1	glucocorticoid receptor DNA binding factor 1	Rattus norvegicus similar to Glucocorticoid receptor DNA binding factor 1 (GAP-associated protein p190) (LOC308389), mRNA [XM_218408]	A_43_P20341	0.0248968	down	1.6388	Rn.16508
Apoa2	apolipoprotein A-II	Rattus norvegicus apolipoprotein A-II (Apoa2), mRNA [NM_013112]	A_43_P11720	0.00664779	down	1.06894	Rn.89304
LOC293842	similar to DnaJ (Hsp40) homolog, subfamily C, member 8	PREDICTED: Rattus norvegicus similar to DnaJ (Hsp40) homolog, subfamily C, member 8 (LOC293842), mRNA [XR_006790]	A_44_P276932	0.000979598	up	1.22268	Rn.196908
		BF390070 UI-R-BS2-bdr-h-07-0-UI.s1 UI-R-BS2 Rattus norvegicus cDNA clone UI-R-BS2-bdr-h-07-0-UI 3', mRNA sequence [BF390070]	A_44_P834990	0.0454547	up	1.05966	Rn.209651
Dync1i1	dynein cytoplasmic 1 intermediate chain 1	Rattus norvegicus dynein cytoplasmic 1 intermediate chain 1 (Dync1i1), mRNA [NM_019234]	A_44_P313810	0.027576	down	2.16008	Rn.11273
		RIKEN cDNA 4930564B18 gene Gene [Source:MGI Symbol;Acc:MGI:1922522] [ENSRNOT00000030579]	A_44_P928801	0.0252614	up	1.24449	Rn.157830
		AI501931 UI-R-C0-iv-e-07-0-UI.s1 UI-R-C0 Rattus norvegicus cDNA clone UI-R-C0-iv-e-07-0-UI 3', mRNA sequence [AI501931]	A_44_P148531	0.00892691	up	1.38128	Rn.167911
		Shultzomica00727 Rat lung airway and parenchyma cDNA libraries Rattus norvegicus cDNA clone CP5989 5', mRNA sequence [CF107476]	A_44_P737521	0.0383215	down	1.38536	Rn.203484
RGD1564792	RGD1564792	PREDICTED: Rattus norvegicus RGD1564792 (predicted) (RGD1564792_predicted), mRNA [XM_580041]	A_44_P294359	0.0213735	up	1.09314	Rn.205461
Ncf4	neutrophil cytosolic factor 4	Rattus norvegicus neutrophil cytosolic factor 4 (Ncf4), mRNA [NM_001127304]	A_44_P286788	0.0225441	up	1.47727	Rn.46120
Zfp385b	zinc finger protein 385B	Rattus norvegicus zinc finger protein 385B (Zfp385b), mRNA [NM_001107736]	A_44_P156873	0.0257319	down	1.88766	Rn.34063
		UI-R-CA1-bcy-f-09-0-UI.s1 UI-R-CA1 Rattus norvegicus cDNA clone UI-R-CA1-bcy-f-09-0-UI 3', mRNA sequence [BF391881]	A_43_P10563	0.0100329	up	1.12108	Rn.209936
Rab27a	RAB27A, member RAS oncogene family"		A_44_P187221	0.0471695	up	1.2924	chr8:77859259-77859318
Sdcbp2	syndecan binding protein (syntenin) 2	Rattus norvegicus syndecan binding protein (syntenin) 2 (Sdcbp2), mRNA [NM_001025692]	A_44_P543769	0.0368452	up	1.27101	Rn.15848
			A_44_P901662	0.0167883	up	1.31268
Olr880	olfactory receptor 880	Rattus norvegicus olfactory receptor 880 (Olr880), mRNA [NM_001000055]	A_44_P194068	0.0340939	up	1.23057	Rn.143404
			A_44_P791139	0.0474563	up	1.17877
isg12(b)	putative ISG12(b) protein	Rattus norvegicus putative ISG12(b) protein (isg12(b)), mRNA [NM_206846]	A_43_P14036	0.0211655	up	2.38214	Rn.22509
Cryba4	crystallin, beta A4"		A_44_P1026848	0.0269444	up	1.31593
Gpd1l	glycerol-3-phosphate dehydrogenase 1-like	PREDICTED: Rattus norvegicus similar to mKIAA0089 protein (predicted) (RGD1560123_predicted), mRNA [XM_343498]	A_43_P20024	0.000285513	up	1.18188	Rn.163036
		AI101932 EST211221 Normalized rat brain, Bento Soares Rattus sp. cDNA clone RBRBX04 3' end, mRNA sequence [AI101932]	A_44_P444593	0.0340361	down	1.717
Olr425	olfactory receptor 425	Rattus norvegicus olfactory receptor 425 (Olr425), mRNA [NM_001000393]	A_44_P200997	0.029881	up	1.23643	Rn.143016
Mybl2	myeloblastosis oncogene-like 2	Rattus norvegicus myeloblastosis oncogene-like 2 (Mybl2), mRNA [NM_001106536]	A_42_P827359	0.0455465	up	1.24301	Rn.20824
Smad7	SMAD family member 7	Rattus norvegicus SMAD family member 7 (Smad7), mRNA [NM_030858]	A_43_P15390	0.0347076	down	1.80874	Rn.29980
		BE102819 UI-R-BT1-aqt-f-07-0-UI.s1 UI-R-BT1 Rattus norvegicus cDNA clone UI-R-BT1-aqt-f-07-0-UI 3', mRNA sequence [BE102819]	A_44_P437514	0.015955	down	1.11676	Rn.19263
Snrp70	U1 small nuclear ribonucleoprotein polypeptide A	Rattus norvegicus U1 small nuclear ribonucleoprotein polypeptide A, mRNA (cDNA clone MGC:189347 IMAGE:9089731), complete cds [BC167051]	A_44_P1012690	0.0337443	down	1.29859	Rn.203159
Zfp653	zinc finger protein 653	Rattus norvegicus zinc finger protein 653 (Zfp653), mRNA [NM_001106807]	A_44_P1022762	0.0398149	down	1.14773	Rn.64371
Pycard	PYD and CARD domain containing	Rattus norvegicus PYD and CARD domain containing (Pycard), mRNA [NM_172322]	A_44_P226597	0.0179055	up	1.19842	Rn.7817
		AW917673 EST348977 Rat gene index, normalized rat, norvegicus, Bento Soares Rattus norvegicus cDNA clone RGIEG68 5' end, mRNA sequence [AW917673]	A_44_P925669	0.0167847	up	1.10682	Rn.23264
		AA996491 UI-R-C0-he-a-05-0-UI.s1 UI-R-C0 Rattus norvegicus cDNA clone UI-R-C0-he-a-05-0-UI 3', mRNA sequence [AA996491]	A_44_P115923	0.0268694	up	1.33545	Rn.148105
Abhd14b	abhydrolase domain containing 14b	Rattus norvegicus abhydrolase domain containing 14b (Abhd14b), mRNA [NM_001007664]	A_44_P401083	0.0211073	down	1.04862	Rn.2080
		AI030192 UI-R-C0-it-f-10-0-UI.s1 UI-R-C0 Rattus norvegicus cDNA clone UI-R-C0-it-f-10-0-UI 3', mRNA sequence [AI030192]	A_44_P157915	0.0029607	down	1.31634	Rn.18248
Hoxb8	homeo box B8	Hox2.4 homeobox homolog protein (Fragment). [Source:UniProtKB/TrEMBL;Acc:Q63988] [ENSRNOT00000009986]	A_44_P466089	0.0135612	down	2.05539	Rn.14746
		BM383657 UI-R-DM1-cka-l-24-0-UI.s1 UI-R-DM1 Rattus norvegicus cDNA clone UI-R-DM1-cka-l-24-0-UI 3', mRNA sequence [BM383657]	A_44_P399960	0.00927574	up	1.14526	Rn.204326
			A_44_P867809	0.0466409	up	1.34616
		PE2R2_RAT (Q62928) Prostaglandin E2 receptor, EP2 subtype (Prostanoid EP2 receptor) (PGE receptor, EP2 subtype), complete [TC578855]	A_44_P669066	0.0145165	up	2.16229
		BF545883 UI-R-BT0-qe-g-12-0-UI.r1 UI-R-BT0 Rattus norvegicus cDNA clone UI-R-BT0-qe-g-12-0-UI 5', mRNA sequence [BF545883]	A_44_P385330	0.0491336	down	1.38861
RGD1309747	similar to KIAA0947 protein	PREDICTED: Rattus norvegicus similar to KIAA0947 protein (predicted) (RGD1309747_predicted), mRNA [XM_225143]	A_44_P485227	0.0475817	down	1.34391	Rn.137376
		AI137104 UI-R-C2p-oe-c-10-0-UI.s1 UI-R-C2p Rattus norvegicus cDNA clone UI-R-C2p-oe-c-10-0-UI 3', mRNA sequence [AI137104]	A_44_P266591	0.00763429	up	1.5935	Rn.10979
		BQ782721 UI-R-FF0-cpl-i-05-0-UI.s1 NCI_CGAP_FF0 Rattus norvegicus cDNA clone UI-R-FF0-cpl-i-05-0-UI 3', mRNA sequence [BQ782721]	A_44_P539438	0.0323598	up	1.09862	Rn.16786
		FM140357 etnokid Rattus norvegicus cDNA clone etnokidP0062G22 5', mRNA sequence [FM140357]	A_44_P901817	0.0383149	up	1.47213	Rn.203968
RGD1561491	similar to ATP-binding cassette transporter sub-family A member 14	Rattus norvegicus similar to ATP-binding cassette transporter sub-family A member 14 (RGD1561491), mRNA [NM_001134591]	A_44_P456979	0.0109116	down	1.34187	Rn.143840
RGD1359108	similar to RIKEN cDNA 3110043O21	Rattus norvegicus similar to RIKEN cDNA 3110043O21 (RGD1359108), mRNA [NM_001007702]	A_44_P715035	0.0224877	down	1.03603	Rn.220457
Podxl	podocalyxin-like	Rattus norvegicus podocalyxin-like (Podxl), mRNA [NM_138848]	A_42_P582467	0.0429985	down	2.11965	Rn.162741
RGD1562639	similar to c-myc promoter binding protein	PREDICTED: Rattus norvegicus similar to c-myc promoter binding protein (predicted) (RGD1562639_predicted), mRNA [XR_009072]	A_44_P445874	0.0482358	up	1.52215	Rn.21843
		XM_798813 GTP-binding nuclear protein rtb2 {Trypanosoma cruzi strain CL Brener} (exp=-1; wgp=0; cg=0), partial (5%) [TC645735]	A_44_P976610	0.00794479	up	1.23697
LOC688390	hypothetical protein LOC688390	Rattus norvegicus hypothetical protein LOC688390 (LOC688390), mRNA [NM_001109496]	A_44_P966370	0.018818	down	1.12964	Rn.199078
Snx12	sorting nexin 12	Rattus norvegicus sorting nexin 12 (Snx12), mRNA [NM_001108817]	A_44_P1013755	0.0180257	down	1.21303	Rn.2280
		EST107485 Rat PC-12 cells, untreated Rattus sp. cDNA clone RPCBW74 5' end, mRNA sequence [H32412]	A_44_P656940	0.0207664	down	1.48386	Rn.169706
Cpsf6	cleavage and polyadenylation specific factor 6	Rattus norvegicus cleavage and polyadenylation specific factor 6 (Cpsf6), mRNA [NM_001106785]	A_44_P1040889	0.0170396	up	1.58935	Rn.164480
Sos2	son of sevenless homolog 2 (Drosophila)	Rattus norvegicus son of sevenless homolog 2 (Drosophila) (Sos2), mRNA [NM_001135561]	A_43_P15943	0.0464548	down	1.27365	Rn.4226
		UI-R-E0-da-f-05-0-UI.s1 UI-R-E0 Rattus norvegicus cDNA clone UI-R-E0-da-f-05-0-UI 3', mRNA sequence [AA900063]	A_44_P848759	0.0208906	down	1.30817	Rn.203336
		CB548303 AMGNNUC:SRCS1-00113-F11-A srcs1 (10883) Rattus norvegicus cDNA clone srcs1-00113-f11 5', mRNA sequence [CB548303]	A_44_P340587	0.00800393	up	1.96995	Rn.4301
Clic6	chloride intracellular channel 6	Rattus norvegicus chloride intracellular channel 6 (Clic6), mRNA [NM_176078]	A_44_P449623	0.0375796	down	1.0726	Rn.214050
Paqr8	progestin and adipoQ receptor family member VIII	Rattus norvegicus progestin and adipoQ receptor family member VIII (Paqr8), mRNA [NM_001014099]	A_44_P391949	0.0117459	up	1.04312	Rn.209282
		UI-R-DA0-byn-g-08-0-UI.s1 UI-R-DA0 Rattus norvegicus cDNA clone UI-R-DA0-byn-g-08-0-UI 3', mRNA sequence [BI279384]	A_44_P890816	0.0399404	down	1.25026	Rn.146573
		AI172479 EST218491 Normalized rat muscle, Bento Soares Rattus sp. cDNA clone RMUCA36 3' end, mRNA sequence [AI172479]	A_44_P266472	0.0392657	down	1.2349	Rn.7549
LOC685187	similar to ADAM 21 precursor (A disintegrin and metalloproteinase domain 21) (ADAM 31)	PREDICTED: Rattus norvegicus similar to ADAM 21 precursor (A disintegrin and metalloproteinase domain 21) (ADAM 31) (LOC679062), mRNA [XM_001054531]	A_44_P307181	0.0200461	down	1.05564
		UI-R-FF0-cpj-n-03-0-UI.s1 UI-R-FF0 Rattus norvegicus cDNA clone UI-R-FF0-cpj-n-03-0-UI 3', mRNA sequence [BQ782274]	A_44_P520992	0.0405654	up	1.11698	Rn.212709
Nfatc3	nuclear factor of activated T-cells, cytoplasmic, calcineurin-dependent 3"		A_43_P11151	0.00606181	down	1.13731	chr19:35982028-35982087
			A_44_P827752	0.0493981	up	1.26997
Ogfod2	2-oxoglutarate and iron-dependent oxygenase domain containing 2	Rattus norvegicus 2-oxoglutarate and iron-dependent oxygenase domain containing 2 (Ogfod2), mRNA [NM_001105927]	A_44_P276530	0.0052609	down	1.12594	Rn.61120
		Rat Ig active kappa-chain mRNA VJ-region from immunocytoma IR162 [M15402]	A_44_P959510	0.0453761	up	2.51205	Rn.117923
Mpp5	membrane protein, palmitoylated 5 (MAGUK p55 subfamily member 5)"		A_44_P942903	0.0043204	down	1.19175	chr6:101472244-101472303
Urod	uroporphyrinogen decarboxylase	Rattus norvegicus uroporphyrinogen decarboxylase (Urod), mRNA [NM_019209]	A_44_P1047715	0.0367683	down	1.09397	Rn.4214
Clk1	CDC-like kinase 1	Rattus norvegicus CDC-like kinase 1 (Clk1), mRNA [NM_001106913]	A_43_P14402	0.0412652	up	1.30128	Rn.36770
		RGD1359684 protein. [Source:UniProtKB/TrEMBL;Acc:Q569A8] [ENSRNOT00000060256]	A_44_P262617	0.0354723	up	1.1289	Rn.102561
		AI227908 EST224603 Normalized rat brain, Bento Soares Rattus sp. cDNA clone RBRCN47 3' end, mRNA sequence [AI227908]	A_44_P198255	0.00478122	up	1.38352	Rn.60443
		AW142402 EST292654 Normalized rat embryo, Bento Soares Rattus sp. cDNA clone RGIAK65 5' end, mRNA sequence [AW142402]	A_44_P430012	0.0139866	down	1.344	Rn.259
Zbtb41	zinc finger and BTB domain containing 41	Rattus norvegicus similar to FRBZ1 (LOC289052), mRNA [XM_222679]	A_44_P182658	0.00507112	down	1.07172	Rn.51461
		AA874832 UI-R-E0-cg-f-06-0-UI.s1 UI-R-E0 Rattus norvegicus cDNA clone UI-R-E0-cg-f-06-0-UI 3' similar to gi [AA874832]	A_44_P233091	0.0350184	down	1.14922	Rn.101004
		AGENCOURT_114818377 NIH_MGC_433 Rattus norvegicus cDNA clone IMAGE:9100314 5', mRNA sequence [EV778480]	A_44_P321719	0.0335777	down	1.20881	Rn.14665
Tfrc	transferrin receptor	PREDICTED: Rattus norvegicus transferrin receptor (Tfrc), mRNA [XM_340999]	A_43_P15662	0.0259792	up	1.27765	Rn.98672
			A_44_P168348	0.0472054	up	1.24433
Lmo2	LIM domain only 2	Rattus norvegicus LIM domain only 2 (Lmo2), mRNA [NM_001037358]	A_44_P459492	0.0361023	down	1.30897	Rn.155591
Evl	Enah/Vasp-like	Rattus norvegicus Enah/Vasp-like (Evl), mRNA [NM_024147]	A_43_P12404	0.0360969	up	1.60732	Rn.28912
Olr1092	olfactory receptor 1092	Rattus norvegicus olfactory receptor 1092 (Olr1092), mRNA [NM_001001380]	A_44_P208081	0.00197288	down	1.09886	Rn.143328
		PREDICTED: Rattus norvegicus similar to CG8866-PB, isoform B (LOC691171), mRNA [XM_001077085]	A_43_P18108	0.0121667	down	1.25848	Rn.198816
		AMGNNUC:URRG1-00060-E11-A urrg1 (14046) Rattus norvegicus cDNA clone urrg1-00060-e11 5', mRNA sequence [CB614165]	A_44_P851281	0.0384817	down	1.1421	Rn.147786
			A_44_P480533	0.0497853	up	1.53333
		AW918794 EST350098 Rat gene index, normalized rat, norvegicus, Bento Soares Rattus norvegicus cDNA clone RGIEY31 5' end, mRNA sequence [AW918794]	A_44_P302735	0.00872932	down	1.12883	Rn.7273
		Rattus norvegicus similar to RIKEN cDNA 6030423D04 (LOC360900), mRNA [XM_341175]	A_43_P19806	0.0151205	up	1.37825	Rn.29176
		AA819895 UI-R-A0-aq-c-08-0-UI.s1 UI-R-A0 Rattus norvegicus cDNA clone UI-R-A0-aq-c-08-0-UI 3' similar to gb [AA819895]	A_44_P133717	0.0130502	down	1.49775	Rn.1826
Eps15	epidermal growth factor receptor pathway substrate 15	Rattus norvegicus epidermal growth factor receptor pathway substrate 15 (Eps15), mRNA [NM_001009424]	A_44_P445792	0.0412618	up	1.37444	Rn.162085
Ythdc2	YTH domain containing 2	PREDICTED: Rattus norvegicus similar to YTH domain containing 2 (predicted) (RGD1563192_predicted), mRNA [XM_225959]	A_44_P231918	0.0336838	up	1.40877	Rn.219620
Pdxk	pyridoxal (pyridoxine, vitamin B6) kinase"		A_44_P189953	0.0331063	up	1.0676	chr20:10555259-10556262
Gja5	gap junction protein, alpha 5"		A_44_P382979	0.025324	down	4.88509	chr2:191843775-191843834
		PREDICTED: Rattus norvegicus similar to A-kinase anchoring protein-associated sperm protein (LOC685646), mRNA [XM_001064653]	A_44_P295177	0.0281795	down	1.26377	Rn.198580
Sord	sorbitol dehydrogenase	Rattus norvegicus sorbitol dehydrogenase (Sord), mRNA [NM_017052]	A_44_P1000935	0.0351636	up	1.1245	Rn.11334
		AMGNNUC:NRDG1-00010-G10-A nrdg1 (10855) Rattus norvegicus cDNA clone nrdg1-00010-g10 5', mRNA sequence [CB582275]	A_44_P948069	0.0148774	up	1.12501	Rn.203026
Sardh	sarcosine dehydrogenase	Rattus norvegicus sarcosine dehydrogenase (Sardh), nuclear gene encoding mitochondrial protein, mRNA [NM_053664]	A_44_P269095	0.039455	down	1.12966	Rn.89832
		AGENCOURT_118863839 NIH_MGC_252 Rattus norvegicus cDNA clone IMAGE:9112356 5', mRNA sequence [EX491204]	A_44_P921053	0.0382315	up	1.31638	Rn.47320
RGD1565168	similar to RAP2A, member of RAS oncogene family"		A_44_P178357	0.0200615	up	1.04629	chr6:136246500-136246441
		AA946375 EST201874 Normalized rat lung, Bento Soares Rattus sp. cDNA clone RLUBH37 3' end, mRNA sequence [AA946375]	A_44_P118562	0.0279025	down	1.35061	Rn.127947
Cmtm7	CKLF-like MARVEL transmembrane domain containing 7	Rattus norvegicus CKLF-like MARVEL transmembrane domain containing 7 (Cmtm7), mRNA [NM_001109300]	A_44_P438815	0.0105746	up	1.2098	Rn.12081
		Q44YW6_9BURK (Q44YW6) Protein-glutamate methylesterase , partial (3%) [TC637109]	A_44_P824706	0.018306	down	1.21808
			A_44_P729156	0.0117498	up	1.05585
		BE117700 UI-R-BS1-aze-h-08-0-UI.s1 UI-R-BS1 Rattus norvegicus cDNA clone UI-R-BS1-aze-h-08-0-UI 3', mRNA sequence [BE117700]	A_44_P425806	0.0405528	down	1.09262	Rn.38126
		Q4E7G1_9RICK (Q4E7G1) Cytochrome C oxidase assembly protein, partial (10%) [TC595793]	A_44_P592207	0.0135749	down	1.51913
		RIKEN cDNA C330021F23 gene Gene [Source:MGI Symbol;Acc:MGI:3612471] [ENSRNOT00000033768]	A_44_P943883	0.0234318	up	1.07647
Atp5sl	ATP5S-like	Rattus norvegicus ATP5S-like (Atp5sl), mRNA [NM_001009705]	A_44_P323550	0.0153771	down	1.91681	Rn.31959
			A_44_P194322	0.0335999	up	2.13224	Rn.195483
Sfrs9	splicing factor, arginine/serine rich 9"		A_44_P173048	0.0027347	up	1.02059	chr12:42546650-42546591
		BM391896 UI-R-DO1-cmk-p-18-0-UI.s1 UI-R-DO1 Rattus norvegicus cDNA clone UI-R-DO1-cmk-p-18-0-UI 3', mRNA sequence [BM391896]	A_44_P437358	0.00931221	down	1.56109	Rn.147950
		BF390608 UI-R-CA1-bck-b-04-0-UI.s1 UI-R-CA1 Rattus norvegicus cDNA clone UI-R-CA1-bck-b-04-0-UI 3', mRNA sequence [BF390608]	A_44_P658658	0.000346533	down	1.08354	Rn.16756
Clec2l	C-type lectin domain family 2, member L"		A_44_P117431	0.0493242	up	1.08229	chr4:66248708-66248767
Anubl1	AN1, ubiquitin-like, homolog (Xenopus laevis)"		A_44_P524711	0.00867452	down	1.094	chr4:152413462-152437517
Pgs1	phosphatidylglycerophosphate synthase 1	PREDICTED: Rattus norvegicus similar to phosphatidylglycerophosphate synthase (predicted) (RGD1305052_predicted), mRNA [XM_221142]	A_43_P18149	0.0475624	up	1.10819	Rn.50013
Kpna6	karyopherin alpha 6 (importin alpha 7)	Rattus norvegicus karyopherin alpha 6 (importin alpha 7) (Kpna6), mRNA [NM_001015029]	A_43_P21165	0.0073281	up	1.13267	Rn.139167
Olr158	olfactory receptor 158	Rattus norvegicus olfactory receptor 158 (Olr158), mRNA [NM_001000548]	A_44_P182354	0.0289608	up	1.21161	Rn.141845
		Rattus norvegicus similar to RIKEN cDNA 3300002I08 (LOC361200), mRNA [XM_341482]	A_44_P243528	0.046409	up	1.13753
RT1-Bb	RT1 class II, locus Bb"		A_44_P500803	0.0369125	up	1.16396	chr20:4733021-4732962
RGD1310427	similar to KIAA0090 protein	Rattus norvegicus similar to KIAA0090 protein (RGD1310427), mRNA [NM_001108690]	A_42_P645510	0.026642	up	1.25074	Rn.42115
Tmem178	transmembrane protein 178	Rattus norvegicus transmembrane protein 178 (Tmem178), mRNA [NM_001004282]	A_44_P555072	0.00306662	up	1.23487	Rn.17530
Kcna3	potassium voltage-gated channel, shaker-related subfamily, member 3"		A_44_P247900	0.0142259	up	1.07784	chr2:202473232-202473291
Kynu	kynureninase (L-kynurenine hydrolase)	Rattus norvegicus kynureninase (L-kynurenine hydrolase) (Kynu), mRNA [NM_053902]	A_42_P703548	0.0178253	up	1.10567	Rn.10575
LOC291863	carboxylesterase-like	Rattus norvegicus carboxylesterase-like (LOC291863), mRNA [NM_001013889]	A_44_P555689	0.0431541	up	1.67188	Rn.155930
			A_44_P135373	0.0137926	up	1.34961
LOC684112	similar to KIAA0999 protein	PREDICTED: Rattus norvegicus similar to KIAA0999 protein (LOC684112), mRNA [XM_001068984]	A_44_P755961	0.00266797	up	1.19344	Rn.217039
Slitrk6	SLIT and NTRK-like family, member 6"		A_44_P236433	0.0018596	up	1.17843	chr15:95107802-95107743
Pnpo	pyridoxine 5'-phosphate oxidase	Rattus norvegicus pyridoxine 5'-phosphate oxidase (Pnpo), mRNA [NM_022601]	A_44_P174982	0.0428107	up	1.08081	Rn.158883
		BF549324 UI-R-A0-aq-d-11-0-UI.r1 UI-R-A0 Rattus norvegicus cDNA clone UI-R-A0-aq-d-11-0-UI 5', mRNA sequence [BF549324]	A_44_P241929	0.0487767	up	1.08604	Rn.19771
			A_44_P915992	0.0245908	down	1.34616
		Rattus norvegicus similar to RIKEN cDNA 4933431D05 (LOC363429), mRNA [XM_343751]	A_44_P121796	0.0266867	up	1.15474
		BQ211783 UI-R-DY1-col-a-21-0-UI.s1 NCI_CGAP_DY1 Rattus norvegicus cDNA clone IMAGE:7336703 3', mRNA sequence [BQ211783]	A_44_P499946	0.0220815	down	1.10845	Rn.117
			A_44_P669698	0.0496253	up	1.35208
Polr3f	polymerase (RNA) III (DNA directed) polypeptide F, 39 kDa"		A_44_P370537	0.0171281	down	1.36855	chr3:133084925-133084984
Rbm38	RNA binding motif protein 38	Rattus norvegicus RNA binding motif protein 38 (Rbm38), mRNA [NM_001108965]	A_44_P126355	0.0320745	down	1.41029	Rn.17628
Arhgap9	Rho GTPase activating protein 9	Rattus norvegicus Rho GTPase activating protein 9 (Arhgap9), transcript variant 2, mRNA [NM_001012198]	A_42_P652975	0.0345719	up	1.92835	Rn.14833
Cxcl12	chemokine (C-X-C motif) ligand 12 (stromal cell-derived factor 1)	Rattus norvegicus chemokine (C-X-C motif) ligand 12 (stromal cell-derived factor 1) (Cxcl12), transcript variant 3, mRNA [NM_001033883]	A_44_P337351	0.0410931	up	1.33299	Rn.54439
Znf532	zinc finger protein 532	Rattus norvegicus zinc finger protein 532 (Znf532), mRNA [NM_001107382]	A_44_P297609	0.0488281	down	1.6679	Rn.55564
		EST206779 Normalized rat placenta, Bento Soares Rattus sp. cDNA clone RPLAV71 3' end, mRNA sequence [AI012328]	A_44_P787795	0.0434906	down	1.96389	Rn.165748
Atp8b4	ATPase, class I, type 8B, member 4"		A_44_P161550	0.0146323	up	1.14136	chr3:113786587-113786528
		AA945615 EST201114 Normalized rat liver, Bento Soares Rattus sp. cDNA clone RLIAP82 3' end, mRNA sequence [AA945615]	A_44_P554675	0.0156762	up	1.35944	Rn.203011
			A_44_P616357	0.0332425	down	1.18393
		UI-R-EB1-clq-m-03-0-UI.s1 UI-R-EB1 Rattus norvegicus cDNA clone UI-R-EB1-clq-m-03-0-UI 3', mRNA sequence [BQ200789]	A_44_P529078	0.0226379	down	1.45314	Rn.153689
Stk24	serine/threonine kinase 24 (STE20 homolog, yeast)"		A_44_P520700	0.0116116	up	1.10326	chr15:106256875-106256816
Ugt2b37	UDP-glucuronosyltransferase 2 family, member 37"		A_42_P670179	0.0353536	up	1.09396	chr14:22420991-22421050
Smpd3	sphingomyelin phosphodiesterase 3, neutral	Rattus norvegicus sphingomyelin phosphodiesterase 3, neutral (Smpd3), mRNA [NM_053605]	A_43_P12868	0.0448014	up	1.52683	Rn.54555
Fbxo28	F-box protein 28	Rattus norvegicus F-box protein 28 (Fbxo28), mRNA [NM_001107203]	A_44_P550626	0.036008	up	1.16458	Rn.12792
Ntrk2	neurotrophic tyrosine kinase, receptor, type 2"		A_42_P538400	0.0277872	up	1.22462	chr17:11495242-11495183
		Rattus norvegicus similar to testosterone 6-beta-hydroxylase (LOC288465), mRNA [XM_221907]	A_44_P1071441	0.0210772	up	1.1019
RGD1560010	RGD1560010	Rattus norvegicus RGD1560010 (RGD1560010), mRNA [NM_001107685]	A_44_P482865	0.0363217	up	1.38031	Rn.151465
		UI-R-BS1-ayq-b-11-0-UI.s1 UI-R-BS1 Rattus norvegicus cDNA clone UI-R-BS1-ayq-b-11-0-UI 3', mRNA sequence [BE107130]	A_44_P865197	0.0174791	up	1.16243	Rn.220479
			A_44_P921710	0.0294295	down	1.3354
RGD1560812	RGD1560812	PREDICTED: Rattus norvegicus RGD1560812 (predicted) (RGD1560812_predicted), mRNA [XM_576015]	A_44_P393202	0.00712118	up	2.1779	Rn.16708
Il18	interleukin 18	Rattus norvegicus interleukin 18 (Il18), mRNA [NM_019165]	A_44_P161233	0.0222597	up	1.49595	Rn.11118
		AA818004 UI-R-A0-ah-c-06-0-UI.s1 UI-R-A0 Rattus norvegicus cDNA clone UI-R-A0-ah-c-06-0-UI 3' similar to gb [AA818004]	A_44_P459908	0.0264081	up	1.19246
		Rattus norvegicus similar to hypothetical protein C230069C04 (LOC365686), mRNA [XM_345161]	A_44_P382152	0.0256725	up	1.21976
Krtap6-2	keratin associated protein 6-2	PREDICTED: Rattus norvegicus RGD1564720 (predicted) (RGD1564720_predicted), mRNA [XM_001072481]	A_44_P698293	0.0408919	down	1.12163
Cggbp1	CGG triplet repeat binding protein 1	Rattus norvegicus CGG triplet repeat binding protein 1 (Cggbp1), mRNA [NM_001105900]	A_44_P223651	0.0149618	up	1.59416	Rn.101743
Efemp1	EGF-containing fibulin-like extracellular matrix protein 1	Rattus norvegicus EGF-containing fibulin-like extracellular matrix protein 1 (Efemp1), mRNA [NM_001012039]	A_43_P10333	0.0340856	up	1.32355	Rn.163265
Cdkn3	cyclin-dependent kinase inhibitor 3	Rattus norvegicus similar to cyclin-dependent kinase inhibitor 3; CDK2-associated dual specificity phosphatase; cyclin-dependent kinase interactor 1; cyclin-dependent kinase interacting protein 2; kinase-associated phosphatase (LOC289993), mRNA [XM_214152]	A_44_P513360	0.00559919	up	1.36646	Rn.107220
LOC498339	LRRGT00190	Rattus norvegicus LRRGT00190 (LOC498339), mRNA [NM_001047928]	A_44_P489545	0.0210378	down	1.1223	Rn.123784
			A_44_P685381	0.0341362	down	1.09139
Tnfrsf1b	tumor necrosis factor receptor superfamily, member 1b"		A_44_P533794	0.00805152	up	1.50321	chr5:163666611-163666552
		AI547622 UI-R-C3-sz-d-06-0-UI.s1 UI-R-C3 Rattus norvegicus cDNA clone UI-R-C3-sz-d-06-0-UI 3', mRNA sequence [AI547622]	A_44_P228452	0.0343782	up	1.18163	Rn.95083
		AA946250 EST201749 Normalized rat lung, Bento Soares Rattus sp. cDNA clone RLUBC85 3' end, mRNA sequence [AA946250]	A_44_P228820	0.036935	up	1.04832	Rn.92180
Gpihbp1	glycosylphosphatidylinositol anchored high density lipoprotein binding protein 1	Rattus norvegicus glycosylphosphatidylinositol anchored high density lipoprotein binding protein 1 (Gpihbp1), mRNA [NM_001130547]	A_43_P20615	0.0212976	up	1.64724	Rn.7294
		AW143540 EST293745 Normalized rat brain, Bento Soares Rattus sp. cDNA clone RGIBP87 5' end, mRNA sequence [AW143540]	A_44_P477344	0.0301534	up	1.10558	Rn.153837
		RATGAP43A Rattus norvegicus GAP-43 protein gene, complete cds [M88356]	A_44_P271691	0.0495585	up	1.19804
		BQ199204 UI-R-DQ1-clj-b-22-0-UI.s1 UI-R-DQ1 Rattus norvegicus cDNA clone UI-R-DQ1-clj-b-22-0-UI 3', mRNA sequence [BQ199204]	A_44_P129140	0.00795451	down	1.43855	Rn.26899
Slfn3	schlafen 3	Rattus norvegicus schlafen 3 (Slfn3), mRNA [NM_053687]	A_44_P294675	0.0453992	up	2.91288	Rn.80831
		BG665133 DRABYH08 Rat DRG Library Rattus norvegicus cDNA clone DRABYH08 5', mRNA sequence [BG665133]	A_44_P235679	0.0463006	up	1.3072	Rn.179365
Nrg3	neuregulin 3	PREDICTED: Rattus norvegicus similar to neuregulin-3 (predicted) (RGD1559678_predicted), mRNA [XM_573873]	A_44_P170926	0.00629251	down	1.43871	Rn.215016
LOC499779	similar to RIKEN cDNA 2900010J23	Rattus norvegicus similar to RIKEN cDNA 2900010J23, mRNA (cDNA clone MGC:105672 IMAGE:7304460), complete cds. [BC082799]	A_42_P713975	0.026689	down	1.13234	Rn.30992
		BQ193604 UI-R-CN1-clw-e-04-0-UI.s1 UI-R-CN1 Rattus norvegicus cDNA clone UI-R-CN1-clw-e-04-0-UI 3', mRNA sequence [BQ193604]	A_44_P411139	0.019287	up	1.13967	Rn.84435
Klrd1	killer cell lectin-like receptor, subfamily D, member 1"		A_43_P11543	0.0356678	up	2.31207	chr4:166878917-166878976
RGD1562997	similar to Transcription initiation factor TFIID 105 kDa subunit (TAFII-105)	PREDICTED: Rattus norvegicus similar to Transcription initiation factor TFIID 105 kDa subunit (TAFII-105) (predicted) (RGD1562997_predicted), mRNA [XM_001073245]	A_44_P421978	0.0394294	down	1.89444
		BM385414 UI-R-CN1-clv-n-17-0-UI.s1 UI-R-CN1 Rattus norvegicus cDNA clone UI-R-CN1-clv-n-17-0-UI 3', mRNA sequence [BM385414]	A_44_P111231	0.027311	up	1.31687	Rn.1804
Apaf1	apoptotic peptidase activating factor 1	Rattus norvegicus apoptotic peptidase activating factor 1 (Apaf1), mRNA [NM_023979]	A_43_P12379	0.0194505	down	1.25667	Rn.64522
Napsa	napsin A aspartic peptidase	Rattus norvegicus napsin A aspartic peptidase (Napsa), mRNA [NM_031670]	A_42_P738549	0.0317917	up	1.92153	Rn.17097
		BM387413 UI-R-CN1-cjj-o-03-0-UI.s1 UI-R-CN1 Rattus norvegicus cDNA clone UI-R-CN1-cjj-o-03-0-UI 3', mRNA sequence [BM387413]	A_44_P253546	0.037241	down	1.30779	Rn.111901
		AI070566 UI-R-C2-mr-a-04-0-UI.s1 UI-R-C2 Rattus norvegicus cDNA clone UI-R-C2-mr-a-04-0-UI 3', mRNA sequence [AI070566]	A_44_P773763	0.0208726	up	1.19426	Rn.147512
		AI043694 UI-R-C0-jl-e-06-0-UI.s1 UI-R-C0 Rattus norvegicus cDNA clone UI-R-C0-jl-e-06-0-UI 3', mRNA sequence [AI043694]	A_44_P549686	0.0102994	down	1.18121	Rn.20046
		AI007622 EST202073 Normalized rat brain, Bento Soares Rattus sp. cDNA clone RBRAS35 3' end, mRNA sequence [AI007622]	A_44_P371877	0.000697271	down	1.07154	Rn.2745
Laptm5	lysosomal multispanning membrane protein 5	Rattus norvegicus lysosomal multispanning membrane protein 5 (Laptm5), mRNA [NM_053538]	A_43_P11236	0.0230295	up	1.29726	Rn.24799
Ccl12	chemokine (C-C motif) ligand 12	Rattus norvegicus chemokine (C-C motif) ligand 12 (Ccl12), mRNA [NM_001105822]	A_44_P1057055	0.0244745	up	1.38855	Rn.137780
Olr1	oxidized low density lipoprotein (lectin-like) receptor 1	Rattus norvegicus oxidized low density lipoprotein (lectin-like) receptor 1 (Olr1), mRNA [NM_133306]	A_44_P377266	0.0308128	up	1.79673	Rn.87449
Atp6v1b2	ATPase, H transporting, lysosomal V1 subunit B2"		A_44_P149114	0.0498464	up	1.02153	chr16:22327663-22325706
Hist1h2aa	histone cluster 1, H2aa"		A_43_P12126	0.0271073	down	1.24975	chr17:48289826-48289767
Arrdc4	arrestin domain containing 4	Rattus norvegicus arrestin domain containing 4 (Arrdc4), mRNA [NM_001047853]	A_44_P466033	0.00748674	up	1.03543	Rn.137053
Vkorc1l1	vitamin K epoxide reductase complex, subunit 1-like 1"		A_43_P10467	0.0373228	up	1.32393	chr12:27764911-27764873
		LOC366747 protein (Fragment). [Source:UniProtKB/TrEMBL;Acc:Q5I0L9] [ENSRNOT00000056843]	A_44_P427814	0.017027	up	2.89102	Rn.201760
Dnajc24	DnaJ (Hsp40) homolog, subfamily C, member 24"		A_44_P1016085	0.0201412	down	1.2477	chr3:91439062-91439003
		AW920863 EST352167 Rat gene index, normalized rat, norvegicus, Bento Soares Rattus norvegicus cDNA clone RGIHH22 5' end, mRNA sequence [AW920863]	A_44_P820981	0.00935738	up	1.12286	Rn.204140
		Q5R2V4_MOUSE (Q5R2V4) Cabriolet, partial (14%) [TC611089]	A_43_P17936	0.00414488	up	1.11422
Dnmbp	dynamin binding protein	PREDICTED: Rattus norvegicus similar to Dynamin-binding protein (Scaffold protein Tuba) (LOC309362), mRNA [XM_219860]	A_44_P757948	0.00670159	down	1.01998	Rn.11811
RGD1560623	similar to ribosomal protein S24	PREDICTED: Rattus norvegicus similar to ribosomal protein S24 (predicted) (RGD1560623_predicted), mRNA [XR_008555]	A_44_P436063	0.0372897	up	1.38656	Rn.195970
		1VKJ_A Chain A, Crystal Structure Of Heparan Sulfate 3-O-Sulfotransferase Isoform 1 In The Presence Of Pap. {Mus musculus} (exp=-1; wgp=-1; cg=-1), partial (41%) [TC587095]	A_44_P730874	0.0389595	down	1.51829
Prdm9	PR domain containing 9	Rattus norvegicus similar to PR-domain zinc finger protein 9 (LOC365155), mRNA [XM_344847]	A_44_P440663	0.0227074	down	1.21618
		AI013204 EST207879 Normalized rat spleen, Bento Soares Rattus sp. cDNA clone RSPBI06 3' end, mRNA sequence [AI013204]	A_44_P254254	0.0387397	down	1.35497	Rn.112601
			A_44_P778258	0.00246823	down	1.6435
		EST291089 Normalized rat placenta, Bento Soares Rattus sp. cDNA clone RGIBA85 5' end similar to interferon-inducible protein 203, mRNA sequence [AW141066]	A_44_P973681	0.034624	up	1.85084	Rn.199308
RGD1562700	similar to Natural killer cell protease 1 precursor (RNKP-1) (Granzyme B)	PREDICTED: Rattus norvegicus similar to Natural killer cell protease 1 precursor (RNKP-1) (Granzyme B) (predicted) (RGD1562700_predicted), mRNA [XR_007732]	A_44_P130829	0.00893943	up	1.7561	Rn.201255
LOC683338	hypothetical protein LOC683338	PREDICTED: Rattus norvegicus hypothetical protein LOC683338 (LOC683338), mRNA [XM_001065501]	A_44_P867993	0.0182264	up	1.12031
		Rattus norvegicus similar to NNP-1 (LOC309674), mRNA [XM_228077]	A_44_P356561	0.000641356	up	1.1736
Ift88	intraflagellar transport 88 homolog (Chlamydomonas)	Rattus norvegicus intraflagellar transport 88 homolog (Chlamydomonas) (Ift88), mRNA [NM_001107266]	A_42_P594043	0.0465909	down	1.09781	Rn.132110
Mmrn2	multimerin 2	Rattus norvegicus multimerin 2 (Mmrn2), mRNA [NM_001107298]	A_44_P333010	0.0249399	down	1.19682	Rn.219773
Gcx1	granulosa cell HMG-box protein 1	Rattus norvegicus granulosa cell HMG-box protein 1 (Gcx1), mRNA [NM_199392]	A_44_P102426	0.0315638	down	1.50982	Rn.129021
Herc6	potential ubiquitin ligase	Herc6 protein (Fragment). [Source:UniProtKB/TrEMBL;Acc:Q5U2P8] [ENSRNOT00000031023]	A_44_P532270	0.035399	up	1.39234	Rn.107120
Cyp2j10	cytochrome P450, family 2, subfamily j, polypeptide 10"		A_44_P448154	0.0342388	up	1.17889	chr5:116494846-116494787
Clec4e	C-type lectin domain family 4, member e"		A_44_P620927	0.0151383	up	1.53172	chr4:159904004-159903945
Olr190	olfactory receptor 190	Rattus norvegicus olfactory receptor 190 (Olr190), mRNA [NM_001000185]	A_44_P132770	0.0022838	down	1.07658	Rn.141819
		AGENCOURT_118863179 NIH_MGC_246 Rattus norvegicus cDNA clone IMAGE:8881017 5', mRNA sequence [EX490287]	A_44_P791953	0.0391665	up	1.14333	Rn.12238
		AI556631 UI-R-C2p-ri-f-02-0-UI.s1 UI-R-C2p Rattus norvegicus cDNA clone UI-R-C2p-ri-f-02-0-UI 3', mRNA sequence [AI556631]	A_44_P845395	0.0465152	up	1.22581
		AA858643 UI-R-E0-bq-d-11-0-UI.s1 UI-R-E0 Rattus norvegicus cDNA clone UI-R-E0-bq-d-11-0-UI 3' similar to emb [AA858643]	A_44_P411400	0.0348036	up	1.12438	Rn.223
Asph	aspartate-beta-hydroxylase	Rattus norvegicus similar to aspartly beta-hydroxylase (LOC312981), mRNA [XM_232675]	A_44_P192347	0.0479385	up	1.11174	Rn.219951
Coq3	coenzyme Q3 homolog, methyltransferase (S. cerevisiae)"		A_43_P15231	0.0304845	down	1.09444	chr5:36640806-36640747
Bola3	bolA homolog 3 (E. coli)	Rattus norvegicus bolA homolog 3 (E. coli) (Bola3), mRNA [NM_001106601]	A_42_P484456	0.0432947	up	1.17011	Rn.13809
Cyba	cytochrome b-245, alpha polypeptide"		A_43_P12413	0.0324699	up	1.24557	chr19:52721490-52721431
		AW525042 UI-R-BJ0p-aim-b-10-0-UI.s1 UI-R-BJ0p Rattus norvegicus cDNA clone UI-R-BJ0p-aim-b-10-0-UI 3', mRNA sequence [AW525042]	A_44_P334491	0.0364997	down	1.18606	Rn.12011
Ube2q2l	ubiquitin-conjugating enzyme E2Q family member 2-like	Rattus norvegicus ubiquitin-conjugating enzyme E2Q family member 2-like (Ube2q2l), mRNA [NM_001135997]	A_44_P156966	0.0459714	up	1.26161	Rn.106891
Slco5a1	solute carrier organic anion transporter family, member 5A1"		A_44_P206302	0.0284925	down	1.07458	chr5:5544210-5544269
		UI-R-BO0-aie-h-08-0-UI.s1 UI-R-BO0 Rattus norvegicus cDNA clone UI-R-BO0-aie-h-08-0-UI 3', mRNA sequence [AW523955]	A_44_P912291	0.0168579	up	1.39301	Rn.147947
Pcolce	procollagen C-endopeptidase enhancer	Rattus norvegicus procollagen C-endopeptidase enhancer (Pcolce), mRNA [NM_019237]	A_42_P843394	0.0239974	up	1.34216	Rn.2910
Id3	inhibitor of DNA binding 3	Rattus norvegicus inhibitor of DNA binding 3 (Id3), mRNA [NM_013058]	A_44_P276352	0.0363559	down	1.32991	Rn.2760
Csf1	colony stimulating factor 1 (macrophage)	Rattus norvegicus colony stimulating factor 1 (macrophage) (Csf1), mRNA [NM_023981]	A_44_P343859	0.0314999	up	1.36479	Rn.83632
Htr2a	5-hydroxytryptamine (serotonin) receptor 2A	Rattus norvegicus serotonin 5-HT2a receptor gene, partial sequence; alternatively spliced product [AF203811]	A_44_P513102	0.00324021	up	1.29224	Rn.214221
Apln	apelin	Rattus norvegicus apelin (Apln), mRNA [NM_031612]	A_42_P637189	0.0488132	up	1.09962	Rn.22847
Erap1	endoplasmic reticulum aminopeptidase 1	Rattus norvegicus endoplasmic reticulum aminopeptidase 1 (Erap1), mRNA [NM_030836]	A_43_P15303	0.0334551	up	1.21247	Rn.22516
		Zinc finger transcription factor GLI3 (Fragment). [Source:UniProtKB/TrEMBL;Acc:Q91WY5] [ENSRNOT00000040083]	A_44_P126289	0.0258528	up	1.14464	Rn.199034
		AA892348 EST196151 Normalized rat kidney, Bento Soares Rattus sp. cDNA clone RKIAP36 3' end, mRNA sequence [AA892348]	A_44_P305326	0.0144895	down	1.29255	Rn.86651
			A_44_P109700	0.037991	up	1.1947
Apoc3	apolipoprotein C-III	Rattus norvegicus apolipoprotein C-III (Apoc3), mRNA [NM_012501]	A_44_P327799	0.00218206	up	1.34372	Rn.195323
Mars2	methionyl-tRNA synthetase 2, mitochondrial"		A_44_P443542	0.0122654	up	1.20082	chr9:54028309-54028368
Tf	transferrin	Rattus norvegicus transferrin (Tf), mRNA [NM_001013110]	A_44_P128147	0.0393782	up	1.45909	Rn.91296
		AA819295 UI-R-A0-aw-d-01-0-UI.s1 UI-R-A0 Rattus norvegicus cDNA clone UI-R-A0-aw-d-01-0-UI 3' similar to gi [AA819295]	A_44_P488571	0.00875949	up	1.17739	Rn.89308
		AF127038 Rattus norvegicus heart Wistar 17 day prenatal Rattus norvegicus cDNA, mRNA sequence [AF127038]	A_44_P762868	0.0197833	up	1.34963	Rn.12632
Lonrf2	LON peptidase N-terminal domain and ring finger 2	PREDICTED: Rattus norvegicus LON peptidase N-terminal domain and ring finger 2 (predicted) (Lonrf2_predicted), mRNA [XM_237078]	A_44_P166524	0.0331707	up	1.32709	Rn.108116
Usp18	ubiquitin specific peptidase 18	Rattus norvegicus ubiquitin specific peptidase 18 (Usp18), mRNA [NM_001014058]	A_44_P284200	0.00433634	up	1.13865	Rn.161758
		Rattus norvegicus clone GDY14 unknown mRNA [DQ480745]	A_44_P911528	0.00354409	down	1.22609	Rn.3104
C4bpa	complement component 4 binding protein, alpha"		A_43_P11443	0.0426342	up	1.58044	chr13:43553145-43553086
		Rattus norvegicus Ac1071 mRNA, complete cds. [AY310139]	A_44_P102470	0.00163256	up	1.71117
Prkacb	protein kinase, cAMP dependent, catalytic, beta"		A_44_P745191	0.0317784	up	1.18719	chr2:244947876-244947817
Cerk	ceramide kinase	Rattus norvegicus ceramide kinase (Cerk), mRNA [NM_001134861]	A_44_P422271	0.00887397	up	1.42559	Rn.99537
		AI030893 UI-R-C0-jf-a-12-0-UI.s1 UI-R-C0 Rattus norvegicus cDNA clone UI-R-C0-jf-a-12-0-UI 3', mRNA sequence [AI030893]	A_44_P416447	0.0329438	up	1.05767	Rn.40326
Hecw2	HECT, C2 and WW domain containing E3 ubiquitin protein ligase 2	Rattus norvegicus HECT, C2 and WW domain containing E3 ubiquitin protein ligase 2 (Hecw2), mRNA [NM_001108218]	A_43_P21367	0.0266914	up	1.1829	Rn.198842
Lamb3	laminin, beta 3"		A_44_P1034201	0.0438527	up	1.31629	chr13:109190212-109190271
		AI030774 UI-R-C0-jo-c-05-0-UI.s1 UI-R-C0 Rattus norvegicus cDNA clone UI-R-C0-jo-c-05-0-UI 3', mRNA sequence [AI030774]	A_44_P182099	0.0384005	up	1.14778	Rn.101762
Dscc1	defective in sister chromatid cohesion 1 homolog (S. cerevisiae)	PREDICTED: Rattus norvegicus similar to hypothetical protein MGC5528 (predicted) (RGD1561749_predicted), mRNA [XM_216934]	A_44_P1024773	0.00660534	up	1.24592	Rn.8559
Ppid	peptidylprolyl isomerase D (cyclophilin D)	Rattus norvegicus peptidylprolyl isomerase D (cyclophilin D) (Ppid), mRNA [NM_001004279]	A_42_P646075	0.0175165	down	1.2214	Rn.136915
Cyp4b1	cytochrome P450, family 4, subfamily b, polypeptide 1"		A_44_P360486	0.014924	up	1.54005	chr5:135922305-135922246
Mchr1	melanin-concentrating hormone receptor 1	Rattus norvegicus melanin-concentrating hormone receptor 1 (Mchr1), mRNA [NM_031758]	A_44_P290552	0.00656846	down	1.07865	Rn.10822
Ssfa2	sperm specific antigen 2	Rattus norvegicus sperm specific antigen 2 (Ssfa2), mRNA [NM_001107738]	A_42_P771158	0.00685052	down	1.96589	Rn.12870
		Q26195_PLAVI (Q26195) Pva1 protein, partial (10%) [TC605399]	A_44_P577138	0.0467972	down	2.1967
Alkbh5	alkB, alkylation repair homolog 5 (E. coli)"		A_42_P676838	0.0215385	up	1.20861	chr10:46820828-46820887
Tssc1	tumor suppressing subtransferable candidate 1	Rattus norvegicus tumor suppressing subtransferable candidate 1 (Tssc1), mRNA [NM_001012192]	A_44_P499433	0.0399946	down	1.1259	Rn.119114
		arginine decarboxylase [rats, kidney cortex, mRNA Partial, 387 nt] [S79271]	A_44_P391275	0.00983883	down	1.17261
Serpina6	serine (or cysteine) peptidase inhibitor, clade A, member 6"		A_44_P121347	0.0108538	down	1.18901	chr6:127918816-127918757
		Rattus norvegicus similar to odorant receptor K4 (LOC300597), mRNA [XM_236134]	A_44_P445880	0.0466146	down	1.11029
Ppp1r3d	protein phosphatase 1, regulatory subunit 3D"		A_44_P749192	0.00473937	down	1.06014	chr3:167507269-167507210
Olr108	olfactory receptor 108	Rattus norvegicus olfactory receptor 108 (Olr108), mRNA [NM_001000149]	A_44_P121136	0.0199557	up	1.05444	Rn.141883
		AI501281 UI-R-C2p-ru-a-01-0-UI.s1 UI-R-C2p Rattus norvegicus cDNA clone UI-R-C2p-ru-a-01-0-UI 3', mRNA sequence [AI501281]	A_44_P486379	0.0217014	up	1.18244	Rn.145414
Zfp36	zinc finger protein 36	Rattus norvegicus zinc finger protein 36 (Zfp36), mRNA [NM_133290]	A_44_P435596	0.0243511	up	2.60229	Rn.82737
Slc35d1	solute carrier family 35 (UDP-glucuronic acid/UDP-N-acetylgalactosamine dual transporter), member D1"		A_44_P140491	0.0232339	down	1.3441	chr5:124147424-124144489
Defb24	defensin beta 24	AMGNNUC:URRG1-00063-E10-A urrg1 (14046) Rattus norvegicus cDNA clone urrg1-00063-e10 5', mRNA sequence [CB797048]	A_44_P430298	0.0190432	up	1.09918	Rn.147317
Rpl30	ribosomal protein L30	Rattus norvegicus ribosomal protein L30 (Rpl30), mRNA [NM_022699]	A_43_P12303	0.0280902	down	1.16062	Rn.161950
Obfc2b	oligonucleotide/oligosaccharide-binding fold containing 2B	Rattus norvegicus oligonucleotide/oligosaccharide-binding fold containing 2B (Obfc2b), mRNA [NM_001034939]	A_44_P544340	0.020947	up	1.26769	Rn.23934
		AW143700 EST293996 Normalized rat embryo, Bento Soares Rattus sp. cDNA clone RGIBY35 5' end, mRNA sequence [AW143700]	A_44_P151189	0.0387119	up	1.42413	Rn.166128
Olr665	olfactory receptor 665	Rattus norvegicus olfactory receptor 665 (Olr665), mRNA [NM_001000634]	A_44_P423725	0.0163069	up	1.51315	Rn.142836
		UI-R-CT0-bub-e-06-0-UI.s1 UI-R-CT0 Rattus norvegicus cDNA clone UI-R-CT0-bub-e-06-0-UI 3', mRNA sequence [BG380796]	A_44_P438982	0.0309922	up	1.27751	Rn.147032
Rpl17	ribosomal protein L17	Rattus norvegicus ribosomal protein L17 (Rpl17), mRNA [NM_201415]	A_44_P121051	0.0139452	down	1.14307	Rn.34429
Ptp4a2	protein tyrosine phosphatase 4a2	Rattus norvegicus protein tyrosine phosphatase 4a2 (Ptp4a2), mRNA [NM_053475]	A_44_P543012	0.0417913	up	1.12899	Rn.167750
RGD1307524	similar to Friedreich ataxia region gene X123	Rattus norvegicus similar to Friedreich ataxia region gene X123, mRNA (cDNA clone IMAGE:7122643), partial cds [BC166504]	A_43_P22555	0.00386063	down	1.37985	Rn.8399
Clic1	chloride intracellular channel 1	Rattus norvegicus chloride intracellular channel 1 (Clic1), mRNA [NM_001002807]	A_44_P465931	0.0494751	up	1.19687	Rn.203139
Aifm3	apoptosis-inducing factor, mitochondrion-associated 3"		A_44_P499634	0.0107661	down	1.17735	chr11:85496295-85496277
			A_44_P515707	0.00328335	down	1.29587
		AI104107 EST213396 Normalized rat heart, Bento Soares Rattus sp. cDNA clone RHEBX37 3' end, mRNA sequence [AI104107]	A_44_P240512	0.0441017	down	1.16279	Rn.3792
Fam164c	family with sequence similarity 164, member C"		A_44_P380228	0.00964442	down	1.20629	chr6:109335527-109335586
Rab6a	RAB6A, member RAS oncogene family"		A_44_P487162	0.000704458	up	1.35301	chr1:158067419-158070268
		AA894079 EST197882 Normalized rat spleen, Bento Soares Rattus sp. cDNA clone RSPAQ44 3' end, mRNA sequence [AA894079]	A_44_P280611	0.0458242	up	1.12519	Rn.100627
		AMGNNUC:URRG1-00065-C11-A urrg1 (14046) Rattus norvegicus cDNA clone urrg1-00065-c11 5', mRNA sequence [CB576272]	A_44_P427102	0.043722	up	1.18686	Rn.23635
Mbd4	methyl-CpG binding domain protein 4	PREDICTED: Rattus norvegicus similar to Methyl-CpG-binding domain protein 4 (Methyl-CpG-binding protein MBD4) (Mismatch-specific DNA N-glycosylase) (LOC680915), mRNA [XM_001059437]	A_43_P18953	0.00112638	down	1.24534	Rn.179073
Amot	angiomotin	PREDICTED: Rattus norvegicus similar to angiomotin (predicted) (RGD1564027_predicted), mRNA [XM_235733]	A_44_P351921	0.0143764	up	1.1214	Rn.99651
Cd320	CD320 molecule	Rattus norvegicus CD320 molecule (Cd320), mRNA [NM_001014201]	A_44_P302551	0.0488454	up	1.15273	Rn.797
		CB547655 AMGNNUC:URRG1-00014-G11-A urrg1 (14046) Rattus norvegicus cDNA clone urrg1-00014-g11 5', mRNA sequence [CB547655]	A_44_P513910	0.0056769	down	1.53905	Rn.7412
		PREDICTED: Rattus norvegicus similar to chemokine-like factor super family 4 (predicted) (RGD1565098_predicted), mRNA [XM_574191]	A_44_P480614	0.0379535	up	1.05579	Rn.160026
Spata6	spermatogenesis associated 6	Rattus norvegicus spermatogenesis associated 6 (Spata6), mRNA [NM_134392]	A_44_P182182	0.00661056	down	1.06476	Rn.8467
			A_44_P945544	0.0274464	down	1.13142
Bub1b	budding uninhibited by benzimidazoles 1 homolog, beta (S. cerevisiae)"		A_44_P503490	0.00797134	up	1.60141	chr3:105077676-105077735
Abi1	abl-interactor 1	Rattus norvegicus abl-interactor 1 (Abi1), mRNA [NM_024397]	A_44_P414282	0.0490114	up	1.15684	Rn.43675
Ebi3	Epstein-Barr virus induced 3	Rattus norvegicus Epstein-Barr virus induced 3 (Ebi3), mRNA [NM_001109421]	A_44_P1020757	0.0223263	up	1.47152	Rn.14957
Npy	neuropeptide Y	Rattus norvegicus neuropeptide Y (Npy), mRNA [NM_012614]	A_42_P771373	0.0484016	up	2.2055	Rn.9714
Jrkl	jerky homolog-like (mouse)	Rattus norvegicus jerky homolog-like (mouse) (Jrkl), mRNA [NM_001108122]	A_44_P555782	0.0469796	up	1.83319	Rn.15478
		Rattus norvegicus similar to Ppp2r5c protein (LOC362786), mRNA [XM_343111]	A_44_P455065	0.037991	up	1.12161	Rn.2153
Pnpla7	patatin-like phospholipase domain containing 7	Rattus norvegicus patatin-like phospholipase domain containing 7 (Pnpla7), mRNA [NM_144738]	A_44_P1000875	0.0447935	up	1.23482	Rn.162643
		Rattus norvegicus similar to 54 kDa nuclear RNA- and DNA-binding protein (p54(nrb)) (p54nrb) (55 kDa nuclear protein) (NMT55) (Non-POU domain-containing octamer-binding protein) (DNA-binding P52/P100 complex, 52 kDa subunit) (LOC310434), mRNA [XM_227168]	A_44_P321220	0.0271163	down	1.15099
		AGENCOURT_28542706 NIH_MGC_248 Rattus norvegicus cDNA clone IMAGE:7374382 5', mRNA sequence [CO567020]	A_44_P914868	0.031595	up	1.43022	Rn.19450
Foxn3	forkhead box N3	Rattus norvegicus forkhead box N3 (Foxn3), mRNA [NM_001108047]	A_44_P149958	0.0393283	up	1.26987	Rn.105640
		BI277629 UI-R-CY0-bxt-e-06-0-UI.s1 UI-R-CY0 Rattus norvegicus cDNA clone UI-R-CY0-bxt-e-06-0-UI 3', mRNA sequence [BI277629]	A_44_P206611	0.0223826	down	1.27682	Rn.92548
Mpp5	membrane protein, palmitoylated 5 (MAGUK p55 subfamily member 5)"		A_42_P802591	0.0131553	down	1.1607	chr6:101471100-101471159
Gzma	granzyme A	Rattus norvegicus granzyme A (Gzma), mRNA [NM_153468]	A_42_P663871	0.0135196	up	2.84313	Rn.22283
		PREDICTED: Rattus norvegicus similar to arylacetamide deacetylase (LOC686494), mRNA [XM_001074404]	A_42_P574387	0.00458134	up	1.1447
Crabp2	cellular retinoic acid binding protein 2	Rattus norvegicus cellular retinoic acid binding protein 2 (Crabp2), mRNA [NM_017244]	A_44_P129749	0.0242881	down	2.21402	Rn.11333
			A_44_P607972	0.0267375	down	1.83514
Fabp4	fatty acid binding protein 4, adipocyte"		A_43_P12786	0.0490284	up	1.8317	chr2:93536175-93538589
Ryr2	ryanodine receptor 2, cardiac"		A_44_P489486	0.000135042	up	1.14917	chr17:69538751-69538810
		FM072438 etnoaor Rattus norvegicus cDNA clone etnoaorP0013N23 5', mRNA sequence [FM072438]	A_44_P531245	0.0143798	up	3.4314	Rn.205032
		AI639015 rx00967s Rat mixed-tissue library Rattus norvegicus cDNA clone rx00967 3', mRNA sequence [AI639015]	A_44_P313031	0.0475265	up	1.16005
		RVL7682 Wackym-Soares normalized rat vestibular cDNA library Rattus norvegicus cDNA 5', mRNA sequence [DV717216]	A_44_P274976	0.00935172	up	1.20681	Rn.17900
Ankrd13a	ankyrin repeat domain 13a	Rattus norvegicus ankyrin repeat domain 13a (Ankrd13a), mRNA [NM_001012148]	A_44_P292836	0.000196964	up	1.10928	Rn.3722
Rnf190	ring finger protein 190	Rattus norvegicus ring finger protein 190 (Rnf190), mRNA [NM_001013973]	A_44_P114900	0.0265821	up	1.11845	Rn.160625
		PREDICTED: Rattus norvegicus Atpase, class VI, type 11C (predicted) (Atp11c_predicted), mRNA [XR_007360]	A_43_P18526	0.00131787	down	1.11629	Rn.105357
Tnfaip2	tumor necrosis factor, alpha-induced protein 2"		A_42_P507566	0.0376945	up	1.42431	chr6:136210285-136210344
		AI406616 EST234903 Normalized rat brain, Bento Soares Rattus sp. cDNA clone RBRDP41 3' end, mRNA sequence [AI406616]	A_44_P437654	0.0347284	up	1.09948	Rn.7349
		EST349389 Rat gene index, normalized rat, norvegicus, Bento Soares Rattus norvegicus cDNA clone RGIEM13 5' end, mRNA sequence [AW918085]	A_44_P385579	0.0194554	down	1.23477	Rn.163044
		AA848859 EST191620 Normalized rat lung, Bento Soares Rattus sp. cDNA clone RLUAH26 3' end, mRNA sequence [AA848859]	A_44_P216831	0.0145409	up	1.06941	Rn.55926
		BI296555 UI-R-CV2-cgs-e-12-0-UI.s1 UI-R-CV2 Rattus norvegicus cDNA clone UI-R-CV2-cgs-e-12-0-UI 3', mRNA sequence [BI296555]	A_44_P296405	0.0101718	up	1.14404	Rn.203174
		Rattus norvegicus LRRGT00148 mRNA, complete cds. [AY539899]	A_44_P142194	0.00778924	up	1.0201	Rn.197793
RGD1305311	similar to hypothetical protein FLJ22527	Q4G164_HUMAN (Q4G164) IQCA protein, partial (21%) [TC637617]	A_44_P1027964	0.0240785	up	1.09895	Rn.163088
		BF561110 UI-R-E1-fe-h-06-0-UI.r1 UI-R-E1 Rattus norvegicus cDNA clone UI-R-E1-fe-h-06-0-UI 5', mRNA sequence [BF561110]	A_44_P448364	0.0423976	down	1.06478	Rn.146168
Taf13	TAF13 RNA polymerase II, TATA box binding protein (TBP)-associated factor"		A_44_P134287	0.00129	down	1.11287	chr2:204147842-204147901
Ms4a14	membrane-spanning 4-domains, subfamily A, member 14"		A_42_P817214	0.038546	down	1.1621	chr1:213809730-213809671
		Rat asialoglycoprotein receptor RHL1 mRNA, 5' end. [M16349]	A_44_P1071170	0.010454	down	1.46473	Rn.44300
LOC314942	similar to CUB and Sushi multiple domains 3 isoform 1	PREDICTED: Rattus norvegicus similar to CUB and Sushi multiple domains 3 isoform 1, transcript variant 2 (LOC314942), mRNA [XM_001063107]	A_44_P236803	0.00287841	up	1.08335
Jund	Jun D proto-oncogene	Rattus norvegicus Jun D proto-oncogene (Jund), mRNA [NM_138875]	A_42_P537443	0.0109132	up	1.19312	Rn.46225
		PREDICTED: Rattus norvegicus similar to Contactin associated protein-like 3 precursor (Cell recognition molecule Caspr3) (predicted) (RGD1563615_predicted), mRNA [XM_001064593]	A_44_P555505	0.018072	up	1.09169
Epn3	epsin 3	Rattus norvegicus epsin 3 (Epn3), mRNA [NM_001024791]	A_42_P632813	0.0354193	up	1.34918	Rn.26582
Wipi2	WD repeat domain, phosphoinositide interacting 2"		A_44_P1024739	0.00469868	up	1.23763	chr12:12307520-12306841
		Q3WY39_9ACTN (Q3WY39) Lipopolysaccharide biosynthesis, partial (7%) [TC604223]	A_44_P658224	0.00189057	up	1.1418
			A_44_P717825	0.0451851	down	1.14698
			A_44_P763960	0.045252	down	1.24389
Zc3h7b	zinc finger CCCH-type containing 7B	Rattus norvegicus zinc finger CCCH-type containing 7B (Zc3h7b), mRNA [NM_001130695]	A_43_P19603	0.0377935	up	1.06691	Rn.91605
Invs	inversin	Rattus norvegicus inversin (Invs), mRNA [NM_001107932]	A_44_P624151	0.0327265	down	1.36554	Rn.166430
		AI100785 EST210074 Normalized rat brain, Bento Soares Rattus sp. cDNA clone RBRBA27 3' end, mRNA sequence [AI100785]	A_44_P519295	0.0247985	up	1.25635	Rn.22813
		AI101900 EST211189 Normalized rat brain, Bento Soares Rattus sp. cDNA clone RBRBW60 3' end, mRNA sequence [AI101900]	A_44_P197258	0.041858	up	1.0417	Rn.17453
Grik1	glutamate receptor, ionotropic, kainate 1"		A_43_P11875	0.0126474	down	1.13296	chr11:27734891-27734832
		AGENCOURT_28447287 NIH_MGC_248 Rattus norvegicus cDNA clone IMAGE:7367536 5', mRNA sequence [CO570092]	A_44_P766913	0.0455596	up	1.43006	Rn.20252
			A_44_P379864	0.016153	down	1.03256
		Rattus norvegicus similar to lectin, mannose-binding, 1 like; complexin III; ERGIC-53-like protein (LOC300743), mRNA [XM_217166]	A_44_P234490	0.0382	down	1.18658
			A_44_P868650	0.0208502	down	1.15533
Krt17	keratin 17	Rattus norvegicus keratin 17 (Krt17), mRNA [NM_212545]	A_44_P191672	0.0172268	up	1.09425	Rn.106755
Zcrb1	zinc finger CCHC-type and RNA binding motif 1	Rattus norvegicus zinc finger CCHC-type and RNA binding motif 1 (Zcrb1), mRNA [NM_001034940]	A_44_P473687	0.0495471	up	1.29226	Rn.136969
		AW916189 EST347493 Rat gene index, normalized rat, norvegicus, Bento Soares Rattus norvegicus cDNA clone RGIDJ20 5' end, mRNA sequence [AW916189]	A_44_P486246	0.0404849	down	1.49666	Rn.203775
		BI303289 UI-R-DQ0-ciz-n-19-0-UI.s1 UI-R-DQ0 Rattus norvegicus cDNA clone UI-R-DQ0-ciz-n-19-0-UI 3', mRNA sequence [BI303289]	A_44_P488234	0.0404342	down	1.21127	Rn.14733
		Q278P3_MYCFV (Q278P3) Short-chain dehydrogenase/reductase SDR, partial (6%) [TC606783]	A_44_P886240	0.0200992	down	1.52174
		BQ780090 UI-R-FF0-cow-d-20-0-UI.s1 NCI_CGAP_FF0 Rattus norvegicus cDNA clone UI-R-FF0-cow-d-20-0-UI 3', mRNA sequence [BQ780090]	A_44_P206711	0.0430776	down	1.14983	Rn.15476
Rwdd2b	RWD domain containing 2B	Rattus norvegicus RWD domain containing 2B (Rwdd2b), mRNA [NM_001100559]	A_43_P21715	0.0325902	down	1.21511	Rn.206833
Ankrd45	ankyrin repeat domain 45	PREDICTED: Rattus norvegicus ankyrin repeat domain 45 (predicted) (Ankrd45_predicted), mRNA [XM_213908]	A_44_P353888	0.0341034	up	1.08826	Rn.154449
Fam13b1	family with sequence similarity 13, member B1"		A_44_P227251	0.0123878	down	1.28661	chr18:26956072-26956013
			A_44_P555921	0.0159377	up	1.19164
Efna3	ephrin A3	PREDICTED: Rattus norvegicus ephrin A3 (Efna3), mRNA [XM_574979]	A_44_P252644	0.0288797	up	1.11342	Rn.214210
		Rattus norvegicus similar to cytochrome P450 CYP4F18 (LOC290623), mRNA [XM_224708]	A_44_P241223	0.0288459	down	1.43043
Tlr6	toll-like receptor 6	Rattus norvegicus toll-like receptor 6 (Tlr6), mRNA [NM_207604]	A_44_P200968	0.0294199	up	1.14847	Rn.163249
		AW142613 EST292865 Normalized rat embryo, Bento Soares Rattus sp. cDNA clone RGIAQ67 5' end, mRNA sequence [AW142613]	A_44_P148416	0.0192934	down	1.07772	Rn.7222
		AI234525 EST231087 Normalized rat lung, Bento Soares Rattus sp. cDNA clone RLUDA79 3' end, mRNA sequence [AI234525]	A_44_P439477	0.0142634	up	1.2159	Rn.57036
Enpp4	ectonucleotide pyrophosphatase/phosphodiesterase 4	Rattus norvegicus ectonucleotide pyrophosphatase/phosphodiesterase 4 (Enpp4), mRNA [NM_001106892]	A_44_P347970	0.0375289	down	1.42498	Rn.7802
		Hox2.4 homeobox homolog protein (Fragment). [Source:UniProtKB/TrEMBL;Acc:Q63988] [ENSRNOT00000031404]	A_44_P236271	0.0387127	up	1.348	Rn.101733
LOC680003	similar to HBxAg transactivated protein 2	Rattus norvegicus chromosome 20, 4 clones, strain BN/SsNHsdMCW RNOR03269132, whole genome shotgun sequence [AABR03116353]	A_44_P340977	0.0236905	down	1.10213
RGD1309839	similar to hypothetical protein MGC26778	Rattus norvegicus similar to hypothetical protein MGC26778 (RGD1309839), mRNA [NM_001106126]	A_44_P426717	0.00830277	up	1.80854	Rn.108727
Sval1	seminal vesicle antigen-like 1	Rattus norvegicus seminal vesicle antigen-like 1 (Sval1), mRNA [NM_133292]	A_43_P15596	0.00544364	up	1.11187	Rn.220735
Npy1r	neuropeptide Y receptor Y1	Rattus norvegicus neuropeptide Y receptor Y1 (Npy1r), mRNA [NM_001113357]	A_44_P166967	0.0461789	down	1.69317	Rn.11642
RGD1562156	similar to MAIR-IIb	PREDICTED: Rattus norvegicus similar to MAIR-IIb (predicted) (RGD1562156_predicted), mRNA [XM_221091]	A_44_P469129	0.0296531	up	1.38157
		AGENCOURT_17578390 NIH_MGC_232 Rattus norvegicus cDNA clone IMAGE:7122140 5', mRNA sequence [CK476066]	A_44_P964308	0.0149103	down	2.16774	Rn.212007
		AA957894 UI-R-E1-fv-a-06-0-UI.s1 UI-R-E1 Rattus norvegicus cDNA clone UI-R-E1-fv-a-06-0-UI 3', mRNA sequence [AA957894]	A_44_P389710	0.0476277	down	2.01512	Rn.37299
		AGENCOURT_66948208 NIH_MGC_366 Rattus norvegicus cDNA clone IMAGE:8369858 5', mRNA sequence [DY319844]	A_44_P369500	0.040007	up	1.19731	Rn.148773
		AI008694 EST203145 Normalized rat embryo, Bento Soares Rattus sp. cDNA clone REMBB72 3' end, mRNA sequence [AI008694]	A_43_P10691	0.015731	up	1.33354	Rn.16562
Ribc2	RIB43A domain with coiled-coils 2	Rattus norvegicus RIB43A domain with coiled-coils 2 (Ribc2), mRNA [NM_001013949]	A_44_P342739	0.00203087	down	1.65775	Rn.96045
		AGENCOURT_27529510 NIH_MGC_254 Rattus norvegicus cDNA clone IMAGE:7313794 5', mRNA sequence [CO397192]	A_44_P111613	0.0192865	down	1.48341	Rn.163637
Brwd2	bromodomain and WD repeat domain containing 2	PREDICTED: Rattus norvegicus similar to bromodomain and WD repeat domain containing 2 (LOC309016), mRNA [XM_219377]	A_43_P18974	0.00345668	up	1.08432	Rn.162468
Rpusd3	RNA pseudouridylate synthase domain containing 3	Rattus norvegicus RNA pseudouridylate synthase domain containing 3 (Rpusd3), mRNA [NM_001108641]	A_44_P415003	0.00927953	up	1.15435	Rn.45622
		Q4JU46_CORJK (Q4JU46) Manganese ABC transport system, permease protein, partial (6%) [TC607319]	A_44_P777617	0.0284885	up	1.07538
		Rattus norvegicus zinc finger transcription factor REST protein mRNA, type C 5'UTR [AF037202]	A_44_P194198	0.036865	down	1.14299	Rn.200522
		UI-R-A1-dz-g-12-0-UI.s1 UI-R-A1 Rattus norvegicus cDNA clone UI-R-A1-dz-g-12-0-UI 3', mRNA sequence [AA924565]	A_44_P518603	0.00424312	down	1.09832	Rn.152173
		BF548909 UI-R-A0-aj-h-10-0-UI.r1 UI-R-A0 Rattus norvegicus cDNA clone UI-R-A0-aj-h-10-0-UI 5', mRNA sequence [BF548909]	A_44_P619218	0.0207131	down	1.26576	Rn.20802
			A_44_P222412	0.00183207	up	1.52133
		UI-R-FJ0-cqc-h-18-0-UI.s1 UI-R-FJ0 Rattus norvegicus cDNA clone UI-R-FJ0-cqc-h-18-0-UI 3', mRNA sequence [CA506938]	A_44_P345198	0.0107844	up	1.50372	Rn.98640
		AW435349 UI-R-BJ0p-afc-e-03-0-UI.s1 UI-R-BJ0p Rattus norvegicus cDNA clone UI-R-BJ0p-afc-e-03-0-UI 3', mRNA sequence [AW435349]	A_44_P126800	0.0330115	up	1.0718	Rn.10332
		AI236230 EST232792 Normalized rat ovary, Bento Soares Rattus sp. cDNA clone ROVDC95 3' end, mRNA sequence [AI236230]	A_44_P489009	0.025517	up	1.29434	Rn.23030
		AW534447 UI-R-C4-aln-f-09-0-UI.s1 UI-R-C4 Rattus norvegicus cDNA clone UI-R-C4-aln-f-09-0-UI 3', mRNA sequence [AW534447]	A_44_P741199	0.0178803	up	1.36896	Rn.207062
Lrrc1	leucine rich repeat containing 1	Rattus norvegicus leucine rich repeat containing 1 (Lrrc1), mRNA [NM_001014268]	A_44_P448234	0.0490741	down	1.14097	Rn.15622
Rora	RAR-related orphan receptor alpha	Rattus norvegicus RAR-related orphan receptor alpha (Rora), mRNA [NM_001106834]	A_44_P291071	0.00122874	up	1.18313	Rn.43530
		Q7TQ10_RAT (Q7TQ10) Aa1027, partial (16%) [TC633534]	A_44_P732935	0.0316561	down	1.58503
		AI234161 EST230849 Normalized rat lung, Bento Soares Rattus sp. cDNA clone RLUCW07 3' end, mRNA sequence [AI234161]	A_44_P423222	0.0372266	down	1.17514	Rn.24787
		Rattus norvegicus similar to RIKEN cDNA 4932416N14 (LOC367161), mRNA [XM_345978]	A_44_P485556	0.0181993	down	1.4445
		Rattus norvegicus similar to RIKEN cDNA 2310008M10 (LOC310613), mRNA [XM_227387]	A_44_P100618	0.0459771	up	1.08645
Il1rapl2	interleukin 1 receptor accessory protein-like 2	PREDICTED: Rattus norvegicus interleukin 1 receptor accessory protein-like 2 (predicted) (Il1rapl2_predicted), mRNA [XM_236512]	A_44_P994906	0.020795	down	1.50005	Rn.208232
Bola1	bolA homolog 1 (E. coli)	Rattus norvegicus similar to CGI-143 protein (LOC365875), mRNA [XM_345253]	A_44_P142505	0.0345158	down	1.20892
Dmrt1	doublesex and mab-3 related transcription factor 1	Rattus norvegicus doublesex and mab-3 related transcription factor 1 (Dmrt1), mRNA [NM_053706]	A_44_P149376	0.0179648	down	1.28101	Rn.74260
Arhgap4	Rho GTPase activating protein 4	Rho GTPase activating protein 4 [Source:RefSeq_peptide;Acc:NP_653341] [ENSRNOT00000056344]	A_44_P387419	0.00431823	up	1.14458	Rn.44344
Sec61a2	Sec61, alpha subunit 2 (S. cerevisiae)"		A_44_P386176	0.0263727	down	1.23983	chr17:83492336-83492395
Inppl1	inositol polyphosphate phosphatase-like 1	Rattus norvegicus inositol polyphosphate phosphatase-like 1 (Inppl1), mRNA [NM_022944]	A_44_P445166	0.0203614	down	1.1866	Rn.42902
Rfc4	replication factor C (activator 1) 4	Rattus norvegicus replication factor C (activator 1) 4 (Rfc4), mRNA [NM_001105869]	A_44_P132533	0.0335395	up	1.20117	Rn.17046
		AMGNNUC:SRPB2-00113-G5-A srpb2 (10220) Rattus norvegicus cDNA clone srpb2-00113-g5 5', mRNA sequence [CB812382]	A_44_P677737	0.00598629	down	1.14449	Rn.159443
			A_44_P854454	0.000906641	down	1.32167
			A_44_P961999	0.00873927	down	1.3555
		RVL15208 Wackym-Soares normalized rat vestibular cDNA library Rattus norvegicus cDNA 5', mRNA sequence [DV723419]	A_44_P552460	0.0319998	down	1.23363	Rn.27232
Tbxas1	thromboxane A synthase 1, platelet"		A_44_P260072	0.00556823	up	1.13349	chr4:66676913-66677395
		R.norvegicus (F344 [Z27105]	A_43_P15803	0.00934841	up	1.17404	Rn.43233
Cx3cl1	chemokine (C-X3-C motif) ligand 1	Rattus norvegicus chemokine (C-X3-C motif) ligand 1 (Cx3cl1), mRNA [NM_134455]	A_44_P116597	0.00225221	down	1.18256	Rn.107266
Hspa12b	heat shock protein 12B	Rattus norvegicus heat shock protein 12B (Hspa12b), mRNA [NM_001107778]	A_44_P166244	0.0163827	down	1.23761	Rn.154616
Gpr37l1	G protein-coupled receptor 37-like 1	Rattus norvegicus G protein-coupled receptor 37-like 1 (Gpr37l1), mRNA [NM_145784]	A_44_P250264	0.0192142	up	1.22112	Rn.144679
			A_44_P428824	0.011967	up	1.50647
		Rattus norvegicus similar to ribosomal protein L6 (LOC364408), mRNA [XM_344424]	A_44_P262625	0.0197241	down	1.0886
Zfp36l2	zinc finger protein 36, C3H type-like 2"		A_44_P115932	0.0034775	up	1.42827	chr6:7532753-7532694
Ptpn4	protein tyrosine phosphatase, non-receptor type 4"		A_44_P194172	0.0328239	up	1.2664	chr13:32472506-32472447
Isoc1	isochorismatase domain containing 1	Rattus norvegicus isochorismatase domain containing 1 (Isoc1), mRNA [NM_001014242]	A_44_P1018147	0.03404	up	1.50426	Rn.1166
Dhodh	dihydroorotate dehydrogenase	Rattus norvegicus dihydroorotate dehydrogenase (Dhodh), nuclear gene encoding mitochondrial protein, mRNA [NM_001008553]	A_44_P349148	0.0245786	up	1.14467	Rn.81502
		AGENCOURT_26747416 NIH_MGC_255 Rattus norvegicus cDNA clone IMAGE:7318600 5', mRNA sequence [CO399814]	A_44_P244490	0.0479353	up	1.21357	Rn.13167
Smarcal1	Swi/SNF related matrix associated, actin dependent regulator of chromatin, subfamily a-like 1"		A_44_P328815	0.0191829	down	1.18843	chr9:71825627-71827480
Btbd9	BTB (POZ) domain containing 9	Rattus norvegicus BTB (POZ) domain containing 9 (Btbd9), mRNA [NM_001013073]	A_44_P490004	0.0476622	up	1.15597	Rn.48897
Tie1	tyrosine kinase with immunoglobulin-like and EGF-like domains 1	Rattus norvegicus tyrosine kinase with immunoglobulin-like and EGF-like domains 1 (Tie1), mRNA [NM_053545]	A_44_P520235	0.0261592	down	1.27944	Rn.13171
Plekhj1	pleckstrin homology domain containing, family J member 1"		A_44_P300127	0.0461945	up	1.38825	chr7:10428036-10428172
		AI105149 EST214438 Normalized rat kidney, Bento Soares Rattus sp. cDNA clone RKIBG23 3' end, mRNA sequence [AI105149]	A_44_P221213	0.028897	down	1.52013	Rn.1441
Nbr1	neighbor of Brca1 gene 1	Rattus norvegicus neighbor of Brca1 gene 1 (Nbr1), mRNA [NM_001024765]	A_44_P471440	0.0140794	up	1.14118	Rn.94975
		UI-R-A0-as-d-02-0-UI.s1 UI-R-A0 Rattus norvegicus cDNA clone UI-R-A0-as-d-02-0-UI 3', mRNA sequence [AA818938]	A_44_P457596	0.0217222	down	1.59328	Rn.130472
Amelx	amelogenin X chromosome	Rattus norvegicus amelogenin X chromosome (Amelx), mRNA [NM_019154]	A_44_P219826	0.0197661	up	1.10464	Rn.11368
		AI234524 EST231086 Normalized rat lung, Bento Soares Rattus sp. cDNA clone RLUDA78 3' end, mRNA sequence [AI234524]	A_44_P273035	0.0219398	down	1.08767	Rn.25185
		AI072418 UI-R-C2-ne-h-10-0-UI.s1 UI-R-C2 Rattus norvegicus cDNA clone UI-R-C2-ne-h-10-0-UI 3', mRNA sequence [AI072418]	A_44_P456134	0.0474892	down	1.21006	Rn.162659
Stxbp2	syntaxin binding protein 2	Rattus norvegicus syntaxin binding protein 2 (Stxbp2), mRNA [NM_031126]	A_43_P12529	0.00886014	down	1.12421	Rn.10121
Vps18	vacuolar protein sorting 18 homolog (S. cerevisiae)	Rattus norvegicus vacuolar protein sorting 18 homolog (S. cerevisiae) (Vps18), mRNA [NM_001106499]	A_44_P471104	0.0433829	up	1.28498	Rn.151911
Ppp2r3a	protein phosphatase 2 (formerly 2A), regulatory subunit B'', alpha"		A_44_P606329	0.0365132	up	2.27674	chr8:106153168-106153109
		AI044102 UI-R-C1-jv-c-02-0-UI.s1 UI-R-C1 Rattus norvegicus cDNA clone UI-R-C1-jv-c-02-0-UI 3', mRNA sequence [AI044102]	A_44_P329740	0.000143087	down	1.39241	Rn.9662
Sfrs11	splicing factor, arginine/serine-rich 11"		A_44_P453337	0.00716937	down	1.03718	chr2:256154845-256154786
Elmo1	engulfment and cell motility 1	Rattus norvegicus engulfment and cell motility 1 (Elmo1), mRNA [NM_001108415]	A_43_P20743	0.0378404	down	1.74901	Rn.24911
			A_44_P966888	0.027496	down	1.19657
		BG672524 DRNCJH12 Rat DRG Library Rattus norvegicus cDNA clone DRNCJH12 5', mRNA sequence [BG672524]	A_44_P103544	0.0489238	down	1.09634
Lrrn4cl	LRRN4 C-terminal like	Rattus norvegicus LRRN4 C-terminal like (Lrrn4cl), mRNA [NM_001109579]	A_44_P720576	0.0459492	up	1.60466	Rn.198538
			A_44_P873549	0.0165534	down	1.18791
Pon3	paraoxonase 3	Rattus norvegicus paraoxonase 3 (Pon3), mRNA [NM_001004086]	A_44_P1025613	0.0480433	up	1.47104	Rn.16469
			A_44_P629540	0.0234298	down	2.01307
			A_44_P729420	0.0415059	up	1.16231
		Rattus norvegicus similar to RNA binding motif protein 14; SYT interacting protein; coactivator activator (LOC361703), mRNA [XM_341986]	A_44_P227089	0.0210512	down	1.29009
Crygn	crystallin, gamma N"		A_43_P19741	0.0141573	up	1.26746	chr4:5778306-5778365
		BI395434 EST531301 Rat gene index, normalized rat, norvegicus Rattus norvegicus cDNA clone RGIAL83 5' end, mRNA sequence [BI395434]	A_44_P158079	0.0329042	down	1.72672	Rn.119131
		AI112629 UI-R-Y0-ml-g-04-0-UI.s2 UI-R-Y0 Rattus norvegicus cDNA clone UI-R-Y0-ml-g-04-0-UI 3', mRNA sequence [AI112629]	A_44_P524541	0.016251	up	1.17971	Rn.23589
Edem1	ER degradation enhancer, mannosidase alpha-like 1"		A_44_P592381	0.00705005	up	1.32025	chr4:144380560-144380619
Tm7sf3	transmembrane 7 superfamily member 3	Rattus norvegicus transmembrane 7 superfamily member 3 (Tm7sf3), mRNA [NM_001011970]	A_44_P1015425	0.0176358	up	1.12214	Rn.23905
		AA892492 EST196295 Normalized rat kidney, Bento Soares Rattus sp. cDNA clone RKIAS11 3' end, mRNA sequence [AA892492]	A_44_P424675	0.0302509	down	1.18193	Rn.1149
		AA859038 UI-R-A0-ak-c-07-0-UI.s2 UI-R-A0 Rattus norvegicus cDNA clone UI-R-A0-ak-c-07-0-UI 3', mRNA sequence [AA859038]	A_44_P293859	0.0400731	up	1.15099
			A_44_P932424	0.0496156	down	1.36996
Igf1	insulin-like growth factor 1	Rattus norvegicus insulin-like growth factor 1 (Igf1), transcript variant 4, mRNA [NM_001082479]	A_44_P126021	0.0376703	up	1.53261	Rn.6282
		AW142445 EST292697 Normalized rat embryo, Bento Soares Rattus sp. cDNA clone RGIAL94 5' end, mRNA sequence [AW142445]	A_44_P678814	0.0145786	down	1.61534	Rn.144357
		Rattus norvegicus similar to 40S ribosomal protein S26 (LOC295460), mRNA [XM_227704]	A_44_P299859	0.0212786	up	1.20099
		AA998055 UI-R-C0-id-a-05-0-UI.s1 UI-R-C0 Rattus norvegicus cDNA clone UI-R-C0-id-a-05-0-UI 3', mRNA sequence [AA998055]	A_44_P256822	0.0103884	down	1.53699	Rn.199235
Sfrs12ip1	SFRS12-interacting protein 1	Rattus norvegicus SFRS12-interacting protein 1 (Sfrs12ip1), mRNA [NM_001008373]	A_44_P407691	0.0428578	down	1.13386	Rn.15726
Traf3ip2	Traf3 interacting protein 2	Rattus norvegicus Traf3 interacting protein 2 (Traf3ip2), mRNA [NM_001044248]	A_43_P21247	0.0466602	up	1.21945	Rn.9031
Atf4	activating transcription factor 4 (tax-responsive enhancer element B67)	Rattus norvegicus activating transcription factor 4 (tax-responsive enhancer element B67) (Atf4), mRNA [NM_024403]	A_42_P620762	0.010642	up	1.40088	Rn.2423
Pcdhb5	protocadherin beta 5	Rattus norvegicus protocadherin beta 5 (Pcdhb5), mRNA [NM_001114602]	A_44_P445615	0.0398331	down	1.06677	Rn.198397
		LOC366747 protein (Fragment). [Source:UniProtKB/TrEMBL;Acc:Q5I0L9] [ENSRNOT00000006888]	A_44_P147572	0.0426146	up	1.30392	Rn.219258
Srebf1	sterol regulatory element binding transcription factor 1	Sterol regulatory element-binding protein 1 (SREBP-1) (Sterol regulatory element-binding transcription factor 1) (Adipocyte determination- and differentiation-dependent factor 1) (ADD1) [Contains: Processed sterol regulatory element-binding protein 1] (Fr [Source:UniProtKB/Swiss-Prot;Acc:P56720] [ENSRNOT00000047053]	A_44_P178448	0.0188321	up	1.5673	Rn.198857
LOC688966	similar to K11B4.2	PREDICTED: Rattus norvegicus similar to K11B4.2 (LOC688966), mRNA [XM_001067949]	A_44_P468661	0.0488827	up	1.07094	Rn.27139
Cd44	Cd44 molecule	Rattus norvegicus Cd44 molecule (Cd44), mRNA [NM_012924]	A_43_P11621	0.00503658	up	1.52564	Rn.1120
Creb1	cAMP responsive element binding protein 1	Rattus norvegicus cAMP responsive element binding protein 1 (Creb1), transcript variant A, mRNA [NM_134443]	A_44_P177425	0.0315112	up	1.53475	Rn.90061
		BF285874 EST450465 Rat Gene Index, normalized rat, Rattus norvegicus cDNA Rattus norvegicus cDNA clone RGIFK77 5' sequence, mRNA sequence [BF285874]	A_44_P374278	0.0236937	down	1.06186
Olr670	olfactory receptor 670	Rattus norvegicus olfactory receptor 670 (Olr670), mRNA [NM_001000633]	A_44_P210278	0.0127357	up	1.05399	Rn.142832
		AW917248 EST348552 Rat gene index, normalized rat, norvegicus, Bento Soares Rattus norvegicus cDNA clone RGIEB28 5' end, mRNA sequence [AW917248]	A_44_P651282	0.0409284	down	1.4032	Rn.160916
		CA506767 UI-R-FS1-cqh-g-12-0-UI.s1 NCI_CGAP_FS1 Rattus norvegicus cDNA clone IMAGE:7362950 3', mRNA sequence [CA506767]	A_44_P256774	0.0061612	up	1.58582	Rn.86962
		TECT1_MOUSE (Q8BZ64) Tectonic-1 precursor, partial (4%) [TC630192]	A_44_P731356	0.0111376	up	1.26092
Cyth1	cytohesin 1	Rattus norvegicus cytohesin 1 (Cyth1), mRNA [NM_053910]	A_43_P15432	0.0416096	up	1.33417	Rn.10672
		AI012336 EST206787 Normalized rat placenta, Bento Soares Rattus sp. cDNA clone RPLAV86 3' end, mRNA sequence [AI012336]	A_44_P300348	0.0222982	down	1.29486
LOC690741	hypothetical protein LOC690741	PREDICTED: Rattus norvegicus hypothetical protein LOC690741 (LOC690741), mRNA [XM_001075453]	A_44_P283985	0.0409844	up	1.91256	Rn.196795
		AGENCOURT_114385321 NIH_MGC_431 Rattus norvegicus cDNA clone IMAGE:9089585 5', mRNA sequence [EV770384]	A_44_P883770	0.0201107	down	1.37731	Rn.26214
RGD1359449	gasdermin domain containing protein RGD1359449	Rattus norvegicus gasdermin domain containing protein RGD1359449 (RGD1359449), mRNA [NM_001014084]	A_44_P316809	0.0413114	down	1.24404	Rn.60723
			A_44_P778740	0.00157829	down	1.98844
		UI-R-CW0-bwk-a-11-0-UI.s1 UI-R-CW0 Rattus norvegicus cDNA clone UI-R-CW0-bwk-a-11-0-UI 3', mRNA sequence [BI275582]	A_44_P345841	0.0381691	down	1.39441	Rn.129719
Armcx1	armadillo repeat containing, X-linked 1"		A_44_P309513	0.0103011	down	1.08927	chrX:122178868-122178927
Catsper3	cation channel, sperm associated 3"		A_44_P295236	0.0320662	down	1.50259	chr17:14865927-14865868
Lcp1	lymphocyte cytosolic protein 1	Rattus norvegicus lymphocyte cytosolic protein 1 (Lcp1), mRNA [NM_001012044]	A_43_P22080	0.00933259	up	1.45251	Rn.14256
Vps4b	vacuolar protein sorting 4 homolog B (S. cerevisiae)	Rattus norvegicus vacuolar protein sorting 4 homolog B (S. cerevisiae) (Vps4b), mRNA [NM_001025716]	A_44_P299671	0.0147358	down	1.25062	Rn.25893
Homer1	homer homolog 1 (Drosophila)	Rattus norvegicus mRNA for Vesl, complete cds [AB003726]	A_44_P380835	0.0170751	down	1.19004	Rn.37500
Pcdhb21	protocadherin beta 21	Rattus norvegicus protocadherin beta 21 (Pcdhb21), mRNA [NM_001114604]	A_43_P23266	0.0330003	up	1.17478	Rn.202562
		BE119829 UI-R-CA0-ban-e-05-0-UI.s1 UI-R-CA0 Rattus norvegicus cDNA clone UI-R-CA0-ban-e-05-0-UI 3', mRNA sequence [BE119829]	A_44_P510206	0.0196461	down	1.24193	Rn.95086
LOC683758	similar to Nkrp1f protein	AGENCOURT_28539233 NIH_MGC_249 Rattus norvegicus cDNA clone IMAGE:7376637 5', mRNA sequence [CO573318]	A_44_P563229	0.0403655	up	2.30647	Rn.22823
LOC296637	similar to HLA-B associated transcript-2 isoform a	Rattus norvegicus similar to HLA-B associated transcript-2 isoform a (LOC296637), mRNA [NM_001134518]	A_42_P739721	0.00816888	up	1.30065	Rn.98457
		BF558918 UI-R-A1-eq-h-06-0-UI.r1 UI-R-A1 Rattus norvegicus cDNA clone UI-R-A1-eq-h-06-0-UI 5', mRNA sequence [BF558918]	A_44_P169124	0.00879424	up	1.38571	Rn.149076
Slc8a1	solute carrier family 8 (sodium/calcium exchanger), member 1"		A_44_P323285	0.0079611	down	1.19452	chr6:4469831-4465106
Sdsl	serine dehydratase-like	Rattus norvegicus serine dehydratase-like (Sdsl), mRNA [NM_001108336]	A_43_P19760	0.047267	up	1.06032	Rn.54338
Fam161a	family with sequence similarity 161, member A"		A_42_P543762	0.0252457	up	1.04165	chr14:103702756-103702815
Plekhf2	pleckstrin homology domain containing, family F (with FYVE domain) member 2"		A_44_P488467	0.0279617	up	1.28251	chr5:24838315-24838256
Col2a1	collagen, type II, alpha 1"		A_44_P442938	0.0278352	up	1.53383	chr7:136702072-136701882
Bai3	brain-specific angiogenesis inhibitor 3	Rattus norvegicus brain-specific angiogenesis inhibitor 3 (Bai3), mRNA [NM_001106898]	A_44_P778129	0.0480964	up	1.49109	Rn.204758
Slc5a3	solute carrier family 5 (inositol transporters), member 3"		A_44_P540690	0.0440101	up	1.15036	chr11:32064503-32064562
Pan3	PAN3 polyA specific ribonuclease subunit homolog (S. cerevisiae)	PREDICTED: Rattus norvegicus similar to PABP-dependent poly(A) nuclease 3 (LOC360760), mRNA [XM_346914]	A_44_P435494	0.0200203	down	1.21273	Rn.163191
			A_44_P823461	0.0226826	down	1.04899
Asph	aspartate-beta-hydroxylase	Rattus norvegicus aspartate-beta-hydroxylase (Asph), mRNA [NM_001098239]	A_44_P225518	0.0457958	down	1.75277	Rn.22695
		UI-R-BT0-qh-e-12-0-UI.s1 UI-R-BT0 Rattus norvegicus cDNA clone UI-R-BT0-qh-e-12-0-UI 3', mRNA sequence [AI146247]	A_44_P271106	0.0470273	down	1.27046	Rn.204738
		AI454928 UI-R-C2p-ql-d-12-0-UI.s1 UI-R-C2p Rattus norvegicus cDNA clone UI-R-C2p-ql-d-12-0-UI 3', mRNA sequence [AI454928]	A_44_P428270	0.0231831	down	1.1941	Rn.14569
		AI599572 EST251275 Normalized rat embryo, Bento Soares Rattus sp. cDNA clone REMEP21 3' end, mRNA sequence [AI599572]	A_44_P467164	0.048664	down	1.12756	Rn.216712
Anxa1	annexin A1	Rattus norvegicus annexin A1 (Anxa1), mRNA [NM_012904]	A_44_P524359	0.0496181	up	1.60279	Rn.1792
Id2	inhibitor of DNA binding 2	Rattus norvegicus inhibitor of DNA binding 2 (Id2), mRNA [NM_013060]	A_44_P170710	0.00500572	down	1.26174	Rn.3272
Fam70b	family with sequence similarity 70, member B"		A_42_P537051	0.0357136	down	2.25098	chr16:80934931-80934872
		AA799507 EST189004 Normalized rat heart, Bento Soares Rattus sp. cDNA clone RHEAB87 3' end, mRNA sequence [AA799507]	A_44_P326556	0.0467068	down	1.25183	Rn.1821
RGD1560164	similar to hypothetical protein	PREDICTED: Rattus norvegicus similar to hypothetical protein (predicted) (RGD1560164_predicted), mRNA [XM_220624]	A_44_P473727	0.00893453	up	1.19263
		AGENCOURT_11524747 NICHD_Rr_Pit1 Rattus norvegicus cDNA clone IMAGE:6887985 5', mRNA sequence [CB314680]	A_44_P993651	0.0429289	down	1.28846	Rn.137099
Chn2	chimerin (chimaerin) 2	Rattus norvegicus chimerin (chimaerin) 2 (Chn2), mRNA [NM_032084]	A_44_P419291	0.00162752	down	1.17793	Rn.10521
		AW142995 EST293287 Normalized rat ovary, Bento Soares Rattus sp. cDNA clone RGIBB23 5' end, mRNA sequence [AW142995]	A_44_P819884	0.0386907	down	1.1471	Rn.218051
RGD1306502	similar to hypothetical protein FLJ11193	Rattus norvegicus similar to hypothetical protein FLJ11193 (RGD1306502), mRNA [NM_001107654]	A_44_P870200	0.00308574	down	1.29044	Rn.43086
Dpyd	dihydropyrimidine dehydrogenase	Rattus norvegicus dihydropyrimidine dehydrogenase (Dpyd), mRNA [NM_031027]	A_44_P137279	0.0359691	up	1.1975	Rn.158382
			A_44_P963925	0.0461391	up	1.1693
Ugt2a1	UDP glucuronosyltransferase 2 family, polypeptide A1"		A_44_P408395	0.027098	up	1.28938	chr14:22068631-22068690
		UI-R-A1-dx-d-03-0-UI.s1 UI-R-A1 Rattus norvegicus cDNA clone UI-R-A1-dx-d-03-0-UI 3', mRNA sequence [AA924234]	A_44_P314933	0.041231	up	1.27699	Rn.131952
			A_44_P187616	0.0274433	up	1.27046
		Q5NDL0_RAT (Q5NDL0) Glycosyltransferase, complete [TC576186]	A_44_P700778	0.00805022	down	1.28137
LOC296723	similar to Fatty acid-binding protein, epidermal (E-FABP) (Cutaneous fatty acid-binding protein) (C-FABP) (DA11)	PREDICTED: Rattus norvegicus similar to Fatty acid-binding protein, epidermal (E-FABP) (Cutaneous fatty acid-binding protein) (C-FABP) (DA11) (LOC296723), mRNA [XR_005499]	A_44_P326133	0.0490623	up	1.11169	Rn.197758
			A_44_P718371	0.03009	down	1.15041
Pcf11	PCF11, cleavage and polyadenylation factor subunit, homolog (S. cerevisiae)"		A_44_P1030766	0.0320209	up	1.21712	chr1:149475203-149475144
			A_44_P842474	0.0372092	down	1.11335
		AA956382 UI-R-E1-fg-e-08-0-UI.s2 UI-R-E1 Rattus norvegicus cDNA clone UI-R-E1-fg-e-08-0-UI 3' similar to gi [AA956382]	A_44_P895621	0.00507053	down	1.10767	Rn.8913
		Rattus norvegicus similar to Grhl1-pending protein (LOC313993), mRNA [XM_234006]	A_44_P286341	0.000517103	down	1.17962	Rn.212889
		BF397870 UI-R-BS2-bec-f-03-0-UI.s1 UI-R-BS2 Rattus norvegicus cDNA clone UI-R-BS2-bec-f-03-0-UI 3', mRNA sequence [BF397870]	A_44_P407060	0.0111279	up	1.17908	Rn.60010
Arrdc5	arrestin domain containing 5	Rattus norvegicus arrestin domain containing 5 (Arrdc5), mRNA [NM_001109408]	A_44_P591118	0.0438063	down	1.12324	Rn.188633
Mpv17l	Mpv17 transgene, kidney disease mutant-like"		A_42_P784541	0.0157606	down	1.29684	chr10:1672511-1672570
Rfx4	regulatory factor X, 4 (influences HLA class II expression)"		A_44_P702019	0.0310847	up	1.80106	chr7:20975979-20975920
		BF285026 EST449617 Rat Gene Index, normalized rat, Rattus norvegicus cDNA Rattus norvegicus cDNA clone RGIEY74 3' sequence, mRNA sequence [BF285026]	A_44_P350709	0.00926411	down	1.37487	Rn.17089
Olr121	olfactory receptor 121	Rattus norvegicus olfactory receptor 121 (Olr121), mRNA [NM_001000155]	A_44_P308838	0.0387604	down	1.30457	Rn.141873
		BF557813 UI-R-C0-gw-g-05-0-UI.r1 UI-R-C0 Rattus norvegicus cDNA clone UI-R-C0-gw-g-05-0-UI 5', mRNA sequence [BF557813]	A_44_P766678	0.0417385	up	2.24384	Rn.12095
		AI713204 UI-R-Y0-aaz-d-10-0-UI.s1 UI-R-Y0 Rattus norvegicus cDNA clone UI-R-Y0-aaz-d-10-0-UI 3', mRNA sequence [AI713204]	A_44_P180903	0.0164346	up	1.2158	Rn.40396
		AI168986 EST214814 Normalized rat kidney, Bento Soares Rattus sp. cDNA clone RKIBL52 3' end, mRNA sequence [AI168986]	A_44_P514503	0.00815284	up	1.01012	Rn.79033
Gramd4	GRAM domain containing 4	PREDICTED: Rattus norvegicus similar to hypothetical protein 9930016O13 (predicted) (RGD1309983_predicted), mRNA [XM_235571]	A_43_P19299	0.0449375	down	1.26883	Rn.207175
		MUSCDPK cyclin-dependent protein kinase {Mus musculus} (exp=-1; wgp=0; cg=0), partial (16%) [TC604817]	A_44_P623844	0.0139389	down	1.23965
		RGD1307215 protein. [Source:UniProtKB/TrEMBL;Acc:Q5FVI0] [ENSRNOT00000042854]	A_44_P314400	0.0352156	down	1.11324	Rn.7511
Cpn1	carboxypeptidase N, polypeptide 1"		A_44_P1009354	0.0349307	up	1.31402	chr1:249258098-249258157
Ireb2	iron responsive element binding protein 2	Rattus norvegicus iron responsive element binding protein 2 (Ireb2), mRNA [NM_022863]	A_44_P241018	0.0272684	up	1.62028	Rn.10132
Mnd1	meiotic nuclear divisions 1 homolog (S. cerevisiae)	PREDICTED: Rattus norvegicus similar to RIKEN cDNA 2610034E18 gene (predicted) (RGD1309007_predicted), mRNA [XM_215595]	A_44_P337699	0.00331625	up	1.18058	Rn.42077
		UI-R-C2p-oc-g-06-0-UI.s1 UI-R-C2p Rattus norvegicus cDNA clone UI-R-C2p-oc-g-06-0-UI 3', mRNA sequence [AI137547]	A_44_P314735	0.0374428	down	1.21881	Rn.166786
Syde1	synapse defective 1, Rho GTPase, homolog 1 (C. elegans)"		A_43_P18831	0.0244286	down	1.14997	chr7:12590230-12590498
Samm50	sorting and assembly machinery component 50 homolog (S. cerevisiae)	Rattus norvegicus sorting and assembly machinery component 50 homolog (S. cerevisiae) (Samm50), mRNA [NM_001004241]	A_44_P231399	0.0286898	down	1.36092	Rn.12611
Tspan5	tetraspanin 5	Rattus norvegicus tetraspanin 5 (Tspan5), mRNA [NM_001004090]	A_44_P233742	0.0255827	down	1.17229	Rn.98240
Id4	inhibitor of DNA binding 4	Rattus norvegicus inhibitor of DNA binding 4 (Id4), mRNA [NM_175582]	A_44_P481915	0.0198431	down	2.04457	Rn.22987
		Rattus norvegicus similar to chromosome 20 open reading frame 81 (LOC296158), mRNA [XM_215835]	A_42_P614299	0.0158092	down	1.13528
Slc35f1	solute carrier family 35, member F1"		A_44_P856158	0.00360271	down	1.26863	chr20:31768431-31768490
			A_44_P508730	0.00504411	down	1.14881
RGD1564513	similar to TDPOZ2	PREDICTED: Rattus norvegicus similar to TDPOZ2 (predicted) (RGD1564513_predicted), mRNA [XM_345237]	A_44_P144828	0.016926	up	1.40677
Gzmc	granzyme C	Rattus norvegicus granzyme C (Gzmc), mRNA [NM_134332]	A_42_P774527	0.0271222	up	1.92215	Rn.88335
Bin2a	beta-galactosidase-like protein	Rattus norvegicus beta-galactosidase-like protein (Bin2a), mRNA [NM_001009524]	A_44_P114138	0.00915652	up	1.52227	Rn.16177
Cmpk2	cytidine monophosphate (UMP-CMP) kinase 2, mitochondrial"		A_44_P528552	0.0208412	up	1.26889	chr6:44137594-44137653
Scarb1	scavenger receptor class B, member 1"		A_44_P422696	0.0499551	up	1.66344	chr12:32457588-32457647
Olr285	olfactory receptor 285	Rattus norvegicus olfactory receptor 285 (Olr285), mRNA [NM_001000223]	A_44_P200978	0.0049012	up	1.0377	Rn.141757
Slc5a3	solute carrier family 5 (inositol transporters), member 3"		A_44_P540693	0.00769801	down	1.19727	chr11:32064351-32064410
[truncated: 381 more rows]

## Sheet: 30 min inj w age p05
GeneSymbol	GeneName	Description	ID	p-value	regulation	FCAbsolute	UniGeneID
[truncated: 1,910 more rows]

[truncated: 4 more sheets: Venn30mInjAgeAndOldandYoungP05 , Venn 30min inj age and old p05, Venn 30m inj age and young p05, Venn 30m inj old and young p05 ]
